# Supplementary material for: Evolutionary Processes Involved in the Emergence and Expansion of an Atypical O. sativa Group in Madagascar
Source: Rice (N Y). 2021 May 20;14:44. doi: 10.1186/s12284-021-00479-8 (PMC8137759; doi:10.1186/s12284-021-00479-8)
Supplement: Supplementary file 7 — Additional file 7: Supplementary Table S1: List and main characteristics of the 620 Malagasy rice accessions used in the present study. [file 12284_2021_479_MOESM7_ESM.xlsx]

## Sheet: Supplementary Table 1
Supplementary table 1: List and main characteristics of the 620 Malagasy rice accessions used in the present study.
												Share of ancestry coefficients in sNMF analysis
Sample-ID	ID-GERVEX	Project-ID	Name	Source	Geographic origine	Latitude	Longitude	Altitude collect	sNMF groups (k=3)	Morpho group	Enzymatic group	G1	Gm	G6
2	8312	AM0002	VARY LAVA DE SOAVINA	CALA (1185)	SOAVINA	19.4756	46.441	1330	G6	4	J	0.00253	0.17461	0.82286
3	8233	AM0003	LATSIBOZAKA-112-1	CALA (PRA_112/1)	FARATSIHO	19.2359	46.566	1900	G6	6	J	0.0001	0.08562	0.91429
4	8254	AM0004	VARY LAVA 90	CALA (PRA_90)	SOAVINANDRINA	19.1	46.4359	1500	G6	0	J	0.04788	0.04642	0.9057
5	8365	AM0005	ROJOFOTSY 1285	CALA (1285)	ALAOTRA	17.3232	48.3154	770	Gm	NC	I*	0.09399	0.90591	0.0001
6	8304	AM0006	MALADY HAFARA	CALA (3640)	MAEVATANANA	16.5651	46.4945	55	Admx	5B	I*	0.38241	0.58703	0.03056
7	8386	AM0007	MONABE	CALA (431)	ALAOTRA	17.3232	48.3154	770	Admx	NC	I*	0.371	0.6289	0.0001
8	8400	AM0008	LAITRA	CALA (492)	MAEVATANANA	16.5651	46.4945	55	Admx	6	I*	0.32617	0.67374	0.0001
9	8358	AM0009	TOKAMBANY 663	CALA (663)	SOANINDRARINY	19.5423	47.1403	1775	Admx	5B	I*	0.37013	0.62977	0.0001
10	8341	AM0010	BENGALY MORIME	CALA (109)	ANTSIRANAN	12.1654	49.173	5	G1	5A	I	0.9068	0.0931	0.0001
12	8343	AM0012	BODOMANO	CALA (179)	MORAMANGA	18.566	48.1348	915	Gm	5B	I*	0.09594	0.86737	0.0367
13	5454	AM0013	ZAZA OU TSIAKA 1156	CALA (1156)	FARAFANGANA	22.5016	47.4734	10	Admx	NC	I*	0.56748	0.43243	0.0001
14	8285	AM0014	VARY FAKO AS92	CALA (PRA_AS92)	SOANINDRARINY	19.5423	47.1403	1775	Gm	0	I*	0.0001	0.93992	0.05998
15	8309	AM0015	TSILAITRANAKOHO	CALA (706)	ANTALAHA	14.5355	50.164	15	Admx	4	J	0.02706	0.20516	0.76777
16	8378	AM0016	TSIPALA B160	CALA (B160)	MAROVOAY	16.071	46.3801	5	G1	NC	I	0.84356	0.15634	0.0001
17	8347	AM0017	MENAKELY	CALA (406)	ANALALAVA	17.0203	44.576	283	G1	NC	I	0.83973	0.16017	0.0001
18	8344	AM0018	TELOVOLANO BARBU	CALA (247)	MAROVOAY	16.071	46.3801	5	Gm	NC	I*	0.11501	0.88489	0.0001
19	8367	AM0019	KALILA MENA	CALA (1334)	MAROVOAY	16.071	46.3801	5	G1	5B	I	0.93704	0.03584	0.02712
20	8353	AM0020	MAHIA	CALA (537)	IVOLOINA	18.05	49.22	20	Admx	NC	I	0.65459	0.34532	0.0001
21	8399	AM0022	KALILA 473	CALA (473)	MADIROVALO	16.2649	46.324	25	Admx	NC	I*	0.36455	0.63535	0.0001
22	8371	AM0023	JEBY (1)	CALA (1620)	MORAFENOBE	17.4907	44.5508	225	Admx	5A	I	0.63429	0.36561	0.0001
23	8296	AM0024	MAMORIAKA STANDARD	CALA (1452)	ANTALAHA	14.5355	50.164	15	Admx	4	I*	0.38458	0.60981	0.00561
24	5144	AM0025	LOHAMBITRO 224	CALA (224)	ALAOTRA	17.3232	48.3154	770	G6	NC	I	0.0001	0.05461	0.94529
25	8258	AM0026	BODA 148-3	CALA (PRA_148/3)	SOANINDRARINY	19.5423	47.1403	1775	G6	0	J	0.03254	0.0001	0.96736
26	4750	AM0027	BENGALY VAKARINA	CALA (1009)	BEALANANA	14.3246	48.4515	1080	G6	NC	I*	0.03623	0.0001	0.96367
27	8406	AM0028	TOKAMBANY 669	CALA (669)	SAMBAINA	18.5333	47.4653	1400	Gm	6	I*	0.0001	0.97952	0.02038
28	5387	AM0030	TSIPALA FOTSY 1883	CALA (1883)	BEZAHA	23.301	44.2954	130	Admx	5B	I	0.48384	0.51606	0.0001
29	8302	AM0031	MAMORIAKA 1608	CALA (1608)	MORAFENOBE	17.4907	44.5508	225	Admx	4	I*	0.44153	0.53667	0.0218
30	4767	AM0032	BODORAVINA 264	CALA (264A)	MORAMANGA	18.566	48.1348	915	Gm	6	I*	0.10113	0.89877	0.0001
31	8253	AM0033	VARY LAVA ARISTE 77	CALA (PRA_77)	SOAVINANDRINA	19.1	46.4359	1500	G6	0	J*	0.0001	0.09202	0.90788
32	8403	AM0034	TOMBOKA	CALA (639)	TAOLAGNARO	25.016	46.59	15	Gm	NC	I*	0.09295	0.90695	0.0001
33	5176	AM0035	MAMORIAKA 114	CALA (114)	ALAOTRA	17.3232	48.3154	770	Admx	5B	I*	0.3631	0.6368	0.0001
34	8392	AM0036	MADINIKA 194	CALA (194)	ALAOTRA	17.3232	48.3154	770	Gm	6	I*	0.025	0.94081	0.0342
35	5213	AM0037	MENAHODITRA 1234	CALA (1234)	BEFANDRIANA	15.1519	48.3216	273	Gm	5B	I	0.0001	0.99864	0.00126
36	8384	AM0038	TYPE VARY LAVA GEANT	CALA (38)	ALAOTRA	17.3232	48.3154	770	Gm	NC	I	0.06941	0.80625	0.12434
37	8391	AM0039	TELOVOLANA 177	CALA (177)	ALAOTRA	17.3232	48.3154	770	Admx	NC	I*	0.03986	0.74715	0.21298
38	8396	AM0040	VARY LAVA DE MAROVATO	CALA (418)	PORT-BERGE	15.3352	47.4007	25	Gm	NC	I*	0.15856	0.84134	0.0001
44	8354	AM0046	KELIMIDINA	CALA (589)	VATOMANDRY	19.1951	48.5842	10	Admx	NC	I*	0.52773	0.43246	0.03981
45	5186	AM0047	MANGA 1423	CALA (1423)	AMBOHIMAHASOA	21.0623	47.1258	1400	Gm	NC	I*	0.0001	0.95537	0.04453
46	8389	AM0048	BOTRA MAITSO	CALA (3618)	FENOARIVO	21.4336	46.2304	740	Admx	4	J	0.13996	0.76306	0.09698
47	8337	AM0049	MAKALIOKA STANDARD	CALA (37)	ALAOTRA	17.3232	48.3154	770	G1	5A	I	0.90539	0.09452	0.0001
48	8457	AM0050	OVIBE MALANDY	CALA (486)	MAEVATANANA	16.5651	46.4945	55	Admx	0	V	0.21998	0.17397	0.60606
49	8408	AM0051	ROJOFOTSY 699	CALA (699)	ANTSIRABE	19.516	47.016	1510	Admx	6	I*	0.21412	0.78491	0.00097
50	8450	AM0053	KOMOJAFOTSY	CALA (1012)	ANTALAHA	14.5355	50.164	15	Admx	5B	I*	0.48128	0.51862	0.0001
51	8387	AM0054	CRIOLIN	CALA (135)	ALAOTRA	17.3232	48.3154	770	Admx	5B	I*	0.40207	0.59783	0.0001
52	8441	AM0055	MAKALIOKA B158	CALA (B158)	ANONY	17.5	48.25	770	Admx	6	I	0.40203	0.59787	0.0001
53	8465	AM0056	ARONGANA 688	CALA (688)	BETAFO	19.5004	46.5108	1388	Admx	NC	I	0.30192	0.62696	0.07112
54	8222	AM0057	ROJO 213-3	CALA (PRA_213/3)	SOANINDRARINY	19.5423	47.1403	1775	Gm	0	I*	0.02077	0.95085	0.02838
55	8382	AM0058	VARY LAVA DE MAROVOAY	CALA (7)	MAROVOAY	16.071	46.3801	5	G6	6	J	0.0001	0.10648	0.89342
56	8421	AM0059	TELOVOLANA 1330	CALA (1330)	AMBILOBE	13.1146	49.0301	35	Admx	NC	I*	0.40953	0.54977	0.0407
58	8440	AM0061	ROJOFOTSY B149	CALA (B149)	ANJIRO-MAHASOA	18.5347	47.5823	900	Gm	6	I*	0.1945	0.8054	0.0001
59	8362	AM0062	LAHY	CALA (1159)	FARAFANGANA	22.5016	47.4734	5	Admx	5A	I*	0.05319	0.77924	0.16756
60	8426	AM0063	BOTOHAVANA B3	CALA (B003)	FENOARIVO	18.5602	47.2608	1265	Gm	6	I*	0.0001	0.89568	0.10422
61	8381	AM0064	VARY LAVA DE BETAFO	CALA (6)	BETAFO	19.5004	46.5108	1388	G6	6	J	0.0001	0.07912	0.92078
62	8374	AM0065	TSIPALA LAVA SOMOTRA	CALA (3622)	FENOARIVO	21.4336	46.2304	740	Admx	NC	NC	0.04079	0.61874	0.34047
63	8366	AM0066	MADINIKA 1329	CALA (1329)	AMBATO-BOENI	16.2815	46.4259	45	Admx	5B	I	0.7712	0.05188	0.17692
65	8407	AM0068	ROJOFOTSY 693	CALA (693)	BETAFO	19.5004	46.5108	1388	Gm	6	I*	0.08607	0.91383	0.0001
66	8404	AM0070	BOTRIKELY	CALA (655)	MANANDONA	20.0345	47.032	1600	Gm	NC	I*	0.0001	0.98159	0.01831
67	8410	AM0071	ROJOKELY	CALA (727)	ANTANIFOTSY	19.396	47.1913	1587	Gm	6	I*	0.0001	0.97985	0.02005
68	8380	AM0072	VARY LAVA DE TANA	CALA (4)	ANTANANARIVO	18.5457	47.3114	1250	G6	6	J	0.0001	0.05799	0.94191
69	8699	AM0073	OVIBE	CALA (173)	ALAOTRA	17.3232	48.3154	770	Gm	6	I*	0.0001	0.98308	0.01682
70	8418	AM0074	TSIPALA 1231	CALA (1231)	BEFANDRIANA	15.1519	48.3216	273	Gm	6	I*	0.07873	0.88555	0.03572
72	8402	AM0076	MALADY	CALA (533)	IVOLOINA	18.05	49.22	20	Gm	6	I*	0.07221	0.92769	0.0001
73	8454	AM0077	VATO MASOAMALONA	CALA (382)	BEFANDRIANA	15.1519	48.3216	273	Admx	NC	I*	0.42935	0.56496	0.0057
74	8409	AM0078	ROJOFOTSY 713	CALA (713)	ANDRAMASINA	18.2812	47.1648	1325	Gm	6	I*	0.07338	0.92652	0.0001
75	8438	AM0079	MADINIKAFOTSY	CALA (B084)	ANALAVORY	18.5843	46.4247	1170	Gm	6	I*	0.17586	0.82404	0.0001
76	8436	AM0080	ROJOFOTSY B55	CALA (B055)	TSARAHONENANA	19.486	47.186	1820	Gm	6	I*	0.0001	0.98807	0.01184
77	8453	AM0081	KOMOJAMANITRA	CALA (352)	MAHAVAVY	18.1153	45.4748	827	G6	NC	J	0.03632	0.0001	0.96358
78	8467	AM0082	BENGALY 1260	CALA (1260)	BEFANDRIANA	15.1519	48.3216	273	Admx	NC	NC	0.04439	0.45636	0.49925
79	8359	AM0083	AINGIFOTSY 685	CALA (685)	BETAFO	19.5004	46.5108	1410	Gm	NC	I*	0.0001	0.94631	0.05359
80	5108	AM0084	KIRIMINY 445	CALA (354)	AMBILOBE	13.1143	49.0302	34	Admx	5A	I	0.2118	0.18531	0.60288
81	5115	AM0085	KITRANA 1890	CALA (1890)	BRICKAVILLE	18.4913	49.0347	10	Admx	4	I*	0.57151	0.4262	0.0023
82	5429	AM0086	VARY VATO 154	CALA (154)	ALAOTRA	17.3232	48.3154	770	Admx	6	I*	0.44715	0.55275	0.0001
83	5392	AM0087	TSIPALA MENA 626	CALA (615)	TOLIARY	23.1925	43.9912	5	G1	5A	I	0.97042	0.02948	0.0001
85	7962	AM0089	PADDY 1300 DE MADA	CALA (1300)	ANTANANARIVO	18.5457	47.3114	1250	G1	2	J	0.96059	0.03412	0.0053
86	4719	AM0090	ARONGANA 481	CALA (481)	MORAFENO	21.12	47.17	1214	G1	NC	I	0.95884	0.04106	0.0001
87	8350	AM0091	VARY VATO 462	CALA (462)	MAHAJANGA	15.5259	47.09	20	Admx	5A	I	0.71839	0.28151	0.0001
89	8330	AM0094	KITRA MENA	CALA (3681)	AMBOSITRA	20.3152	47.1436	1325	Admx	4	I*	0.26823	0.63411	0.09765
90	8301	AM0095	TELOVOLANA 1604	CALA (1604)	BESALAMPY	18.4045	44.3722	105	Admx	NC	I*	0.44425	0.52943	0.02632
91	8272	AM0096	AS 33 ROJO AS33	CALA (PRA_AS33)	SOANINDRARINY	19.5423	47.1403	1775	Gm	0	I*	0.0001	0.90869	0.09121
92	8318	AM0097	VARY MADINIKA 3494	CALA (3494)	AMPITAMBE	18.5058	48.1405	900	G1	4	I	0.96824	0.0001	0.03166
93	8237	AM0098	BOTOHAVANA 139	CALA (PRA_139)	SOANINDRARINY	19.5423	47.1403	1775	Gm	0	I*	0.0001	0.95277	0.04713
94	8322	AM0099	VARY MAINTY	CALA (3557)	AMPARIBE	21.4902	48.0557	25	G6	4	J	0.08019	0.0001	0.91971
95	8340	AM0100	SORTE DE FANDRAPOTSY	CALA (105)	ALAOTRA	17.3232	48.3154	770	G1	5G	I	0.8644	0.1355	0.0001
96	8339	AM0101	FANDRAPOTSY 104	CALA (104)	ALAOTRA	17.3232	48.3154	770	G1	5A	I	0.8538	0.1461	0.0001
97	4754	AM0102	BETSILAIZIAN	CALA (662)	BELAZAO	19.53	46.58	1528	Admx	6	J*	0.50628	0.49362	0.0001
98	5719	AM0103	MANGAVAVA FOTSILANTSIKA 1177	CALA (1177)	AMBATOFINANDRAHANA	20.3313	46.4811	1400	G6	5B	I*	0.04367	0.0001	0.95623
99	4743	AM0104	BENGALY 389	CALA (389)	BEFANDRIANA	15.1519	48.3216	273	Admx	NC	I	0.69193	0.30798	0.0001
102	5165	AM0107	MAKALIOKA 34	CALA (34A)	ALAOTRA	17.3232	48.3154	770	G1	5A	0	0.84139	0.15105	0.00755
103	4767	AM0108	BODORAVINA 264	CALA (264B)	MORAMANGA	18.566	48.1348	915	Admx	6	I*	0.18725	0.79118	0.02157
104	5165	AM0109	MAKALIOKA 34	CALA (34A)	ALAOTRA	17.3232	48.3154	770	G1	5A	0	0.813	0.1481	0.0389
105	#N/A	AM0110	RIZ TYPE SORGHO	CALA (GCP_Rice)	Alaotra	17.4157	48.2803	750	Admx	#N/A	#N/A	0.77635	0.09466	0.12899
106	6484	AM0111	L.A.22 ZAZAVAVY AMBO	CALA (525)	Toamasina	18.1527	48.5911	200	G6	#N/A	#N/A	0.01546	0.0001	0.98444
108	8305	AM0113	VARY LAMBA	CALA (259)	Alaotra	17.2846	48.2119	760	G6	#N/A	#N/A	0.0001	0.00251	0.99739
109	8306	AM0114	MANANELATRA 279	CALA (279)	Alaotra	17.2144	48.2713	760	Gm	#N/A	#N/A	0.03817	0.96173	0.0001
111	8316	AM0116	MITSANGANAHIJERY	CALA (1817)	Antananarivo	18.5245	47.3028	1400	G6	#N/A	#N/A	0.02363	0.03201	0.94435
113	8321	AM0118	VARY SOMOTRA SIHANAKA	CALA (3547)	Toamasina	18.581	48.3439	518	G6	#N/A	#N/A	0.0001	0.0001	0.9998
114	8323	AM0119	KOMOJA 3565	CALA (3565)	Ranomafana	21.1536	47.2705	627	G6	#N/A	#N/A	0.0001	0.0001	0.9998
115	8324	AM0120	MAINTY MALADY	CALA (3567)	Ranomafana	21.1536	47.2705	627	G6	#N/A	#N/A	0.00267	0.0001	0.99723
116	8325	AM0121	VARY MALADY	CALA (3608)	F?erive Est	17.2152	49.2233	500	G6	#N/A	#N/A	0.02115	0.0001	0.97875
117	8327	AM0122	BOTRAMANITRA	CALA (3642)	Antsohihy	14.5306	48.1087	32	G6	#N/A	#N/A	0.0001	0.0001	0.9998
118	8328	AM0123	LOHAMBITRO 3670	CALA (3670)	Fort-Carnot	22.0019	47.4157	400	G6	#N/A	#N/A	0.0001	0.00511	0.99479
119	8329	AM0124	FOHISOMOTRA	CALA (3678)	Tsarasaotra-Soavina-Nosy Varika	20.2338	48.1717	400	G6	#N/A	#N/A	0.0001	0.0001	0.9998
121	8342	AM0126	BELOHALIKA 119	CALA (119)	Alaotra	17.3514	48.1319	780	Admx	#N/A	#N/A	0.29818	0.70172	0.0001
122	8445	AM0127	MANANELATRA 520	CALA (520)	Toamasina	18.0447	49.2102	200	G6	#N/A	#N/A	0.02093	0.0001	0.97897
123	8446	AM0128	RS 10/1	CALA (2401)	Toamasina	18.0447	49.2102	200	G6	#N/A	#N/A	0.0001	0.0001	0.9998
124	8447	AM0129	VARY MANANELATRA	CALA (3552)	Tamatave	19.2601	48.0401	500	G6	#N/A	#N/A	0.0001	0.0001	0.9998
125	8448	AM0130	VARY MADINIKA 3566	CALA (3566)	Ranomafana	21.1536	47.2705	627	G6	#N/A	#N/A	0.00841	0.0001	0.99149
126	8456	AM0131	MALAD 439	CALA (439)	Bealanana	14.3246	48.4515	1082	G6	#N/A	#N/A	0.00341	0.0001	0.99649
127		AM0133	TSIPALA 421	CALA (421-Mini_GB)	Mahajanga	15.4505	46.5606	200	Admx	#N/A	#N/A	0.77599	0.22391	0.0001
128		AM0134	AVO 742	CALA (GCP_RiceMini_GB)	Tananarive	18.5602	47.2343	1250	Gm	#N/A	#N/A	0.02692	0.97298	0.0001
129		AM0135	MAINTIMOLOTSY 1226	CALA (GCP_RiceMini_GB)	Manajary	20.3055	48.1032	188	G6	#N/A	#N/A	0.0001	0.0001	0.9998
133		AM0139	Japonais /kalabory	2007-TR	Betafo_Ambatomanga	19.3777	45.5629	740	G1			0.96989	0.0001	0.03001
134		AM0140	Fotsikely	2007-TR	Betafo_Ambatomanga	19.3777	45.5629	740	G1			0.94027	0.0001	0.05963
137		AM0143	Vary gona	2007-TR	Betafo_Ambatomanga	19.3777	45.5629	740	G1			0.89438	0.09058	0.01504
138		AM0144	Tsipala bararata	2007-TR	Betafo_Ambatomanga	19.3777	45.5629	740	Admx			0.52377	0.47613	0.0001
139		AM0145	Tsipala fotsy	2007-TR	Betafo_Ambatomanga	19.3777	45.5629	740	Admx			0.52868	0.47122	0.0001
140		AM0146	Fotsikely(RP)	2007-TR	Betafo_Ambatomanga	19.3777	45.5629	740	G1			0.92345	0.03825	0.03829
141		AM0147	X 22	2007-TR	Betafo_Ambatomanga	19.3777	45.5629	740	G1			0.99819	0.0001	0.00171
142		AM0149	Chine 1	2007-TR	Betafo_Andranomafana	19.4918	46.5022	1318	G1			0.93023	0.0001	0.06967
144		AM0151	Manga kely	2007-TR	Betafo_Andranomafana	19.4918	46.5022	1318	Gm			0.06058	0.9196	0.01982
145		AM0152	Botra kely	2007-TR	Betafo_Andranomafana	19.4918	46.5022	1318	Gm			0.0001	0.97485	0.02505
148		AM0155	Telovolana	2007-TR	Betafo_Mandoto	19.3413	46.1818	891	G1			0.94901	0.0001	0.05089
150		AM0157	Tsipala manarivo	2007-TR	Betafo_Mandoto	19.3413	46.1818	891	Admx			0.47271	0.52719	0.0001
151		AM0158	Tsipala mpahita	2007-TR	Betafo_Mandoto	19.3413	46.1818	891	Admx			0.59295	0.40695	0.0001
152		AM0159	Tsipala be	2007-TR	Betafo_Mandoto	19.3413	46.1818	891	Admx			0.43466	0.56524	0.0001
154		AM0161	Telovolana laniera	2007-TR	Betafo_Mandoto	19.3413	46.1818	891	Gm			0.08878	0.91112	0.0001
155		AM0162	Tsipala mena	2007-TR	Betafo_Mandoto	19.3413	46.1818	891	Admx			0.2058	0.79202	0.00217
156		AM0163	Masokibobo	2007-TR	Betafo_Mandoto	19.3413	46.1818	891	Admx			0.21814	0.78176	0.0001
157		AM0164	Tsipala bezavona	2007-TR	Betafo_Mandoto	19.3413	46.1818	891	Admx			0.64168	0.35822	0.0001
158		AM0166	Tsipala rotra	2007-TR	Betafo_Mandoto	19.3413	46.1818	891	Admx			0.77363	0.20238	0.02399
159		AM0167	Tsipala fasika	2007-TR	Betafo_Mandoto	19.3413	46.1818	891	Admx			0.65506	0.34484	0.0001
161		AM0169	Mpahita	2007-TR	Betafo_Betsohana	19.2745	46.2372	950	Admx			0.64691	0.35299	0.0001
162		AM0170	Rove(RP)	2007-TR	Betafo_Betsohana	19.2745	46.2372	950	G1			0.95989	0.0001	0.04001
163		AM0171	Tsipala bezavona	2007-TR	Betafo_Betsohana	19.2745	46.2372	950	Admx			0.48882	0.51108	0.0001
164		AM0172	Tsipala bararata	2007-TR	Betafo_Betsohana	19.2745	46.2372	950	Admx			0.65693	0.34297	0.0001
165		AM0173	Vary vato	2007-TR	Betafo_Betsohana	19.2745	46.2372	950	G1			0.9336	0.0001	0.0663
166		AM0174	Kalilatra	2007-TR	Betafo_Betsohana	19.2745	46.2372	950	Admx			0.68844	0.31146	0.0001
167		AM0175	Tsipala fotsy	2007-TR	Betafo_Betsohana	19.2745	46.2372	950	Admx			0.61587	0.38403	0.0001
168		AM0176	Fafy rivotra	2007-TR	Betafo_Betsohana	19.2745	46.2372	950	G1			0.94197	0.0001	0.05793
169		AM0177	Manga vava	2007-TR	Betafo_Betsohana	19.2745	46.2372	950	Gm			0.04431	0.95559	0.0001
170		AM0178	Soa madama	2007-TR	Betafo_Betsohana	19.2745	46.2372	950	Admx			0.6278	0.37211	0.0001
172		AM0180	Japonais Besofina	2007-TR	Betafo_Betsohana	19.2745	46.2372	950	G1			0.96974	0.0001	0.03016
173		AM0181	Tsipala manarivo	2007-TR	Betafo_Betsohana	19.2745	46.2372	950	Admx			0.56343	0.43648	0.0001
175		AM0183	Indoneziana	2007-TR	Betafo_Betsohana	19.2745	46.2372	950	G1			0.89835	0.0414	0.06025
176		AM0184	Telovolana	2007-TR	Betafo_Andohavary	19.2963	46.3241	1108	G1			0.935	0.0001	0.0649
177		AM0185	Tsipala mena	2007-TR	Betafo_Andohavary	19.2963	46.3241	1108	Admx			0.23386	0.76604	0.0001
178		AM0186	Makalioka	2007-TR	Betafo_Andohavary	19.2963	46.3241	1108	Admx			0.09595	0.69738	0.20667
179		AM0187	Diavolana	2007-TR	Betafo_Andohavary	19.2963	46.3241	1108	Admx			0.67348	0.32643	0.0001
180		AM0188	Voninkazo	2007-TR	Betafo_Andohavary	19.2963	46.3241	1108	G1			0.9897	0.0001	0.0102
181		AM0189	Tsiraka	2007-TR	Betafo_Andohavary	19.2963	46.3241	1108	Gm			0.1215	0.8784	0.0001
182		AM0190	Tsipala mena	2007-TR	Betafo_Andohavary	19.2963	46.3241	1108	Admx			0.72062	0.27928	0.0001
183		AM0191	Telovolana	2007-TR	Betafo_Alakamisinandrianovona	19.4257	46.4598	1318	G1			0.93001	0.0001	0.06989
184		AM0192	Japonais lavataho	2007-TR	Betafo_Alakamisinandrianovona	19.4257	46.4598	1318	Admx			0.47076	0.5134	0.01584
185		AM0193	Tsiraka	2007-TR	Betafo_Alakamisinandrianovona	19.4257	46.4598	1318	Gm			0.05753	0.94237	0.0001
186		AM0194	Tsipala mena	2007-TR	Betafo_Alakamisinandrianovona	19.4257	46.4598	1318	Admx			0.25454	0.74536	0.0001
187		AM0195	Tsipala tsiraka/ tsipala fotsy	2007-TR	Betafo_Alakamisinandrianovona	19.4257	46.4598	1318	Gm			0.15373	0.84617	0.0001
188		AM0196	Madrigal	2007-TR	Betafo_Alakamisinandrianovona	19.4257	46.4598	1318	Gm			0.11224	0.88766	0.0001
189		AM0197	Tsiraka	2007-TR	Betafo_Alakamisinandrianovona	19.4257	46.4598	1318	Gm			0.08127	0.90861	0.01012
190		AM0198	Befina	2007-TR	Betafo_Langola	19.4926	46.4803	1120	G1			0.93028	0.0001	0.06962
191		AM0199	Rov	2007-TR	Betafo_Langola	19.4926	46.4803	1120	G1			0.96289	0.0001	0.03701
192		AM0200	Tsipala fotsy	2007-TR	Betafo_Langola	19.4926	46.4803	1120	G1			0.96014	0.0001	0.03976
193		AM0201	Tsipala mena	2007-TR	Betafo_Langola	19.4926	46.4803	1120	Admx			0.25032	0.72776	0.02192
194		AM0202	Java	2007-TR	Betafo_Langola	19.4926	46.4803	1120	Admx			0.62999	0.31979	0.05022
195		AM0203	Vary vato	2007-TR	Betafo_Langola	19.4926	46.4803	1120	G1			0.93532	0.0001	0.06458
196		AM0204	Rija kely	2007-TR	Betafo_Manapa	20.0036	46.4083	1684	Gm			0.0001	0.96562	0.03428
197		AM0205	Tsipala botra	2007-TR	Betafo_Manapa	20.0036	46.4083	1684	G1			0.93824	0.0001	0.06166
198		AM0206	Manga kely	2007-TR	Betafo_Manapa	20.0036	46.4083	1684	Gm			0.0001	0.92828	0.07162
200		AM0208	Ambalalava	2007-TR	Betafo_Manapa	20.0036	46.4083	1684	Gm			0.0001	0.9313	0.0686
201		AM0209	Vary botra	2007-TR	Betafo_Manapa	20.0036	46.4083	1684	Gm			0.0001	0.98352	0.01639
202		AM0210	Rochelle	2007-TR	Betafo_Manapa	20.0036	46.4083	1684	Gm			0.0001	0.94367	0.05623
204		AM0212	Tsipala be	2007-TR	Betafo_Antanety kely	20.0786	46.4003	1174	Admx			0.23512	0.75257	0.01231
205		AM0213	Telovolana	2007-TR	Betafo_Antanety kely	20.0786	46.4003	1174	G1			0.94038	0.0001	0.05952
208		AM0216	Harongana	2007-TR	Betafo_Antanety kely	20.0786	46.4003	1174	Gm			0.15499	0.84491	0.0001
209		AM0217	Telovolana	2007-TR	Betafo_Ranomainty	20.0532	46.5095	1579	G1			0.94026	0.0001	0.05964
213		AM0221	Diavolana	2007-TR	Betafo_Ranomainty	20.0532	46.5095	1579	Gm			0.0001	0.96386	0.03604
214		AM0222	Manga somontra	2007-TR	Betafo_Ranomainty	20.0532	46.5095	1579	Gm			0.0001	0.96021	0.03969
215		AM0223	Rija kely	2007-TR	Betafo_Ranomainty	20.0532	46.5095	1579	Gm			0.0001	0.94245	0.05745
217		AM0225	Mijoroa mba hijery	2007-TR	Betafo_Ranomainty	20.0532	46.5095	1579	Gm			0.0001	0.97323	0.02667
218		AM0226	Telorirana	2007-TR	Antsirabe II_Ankeniheny	19.5192	47.1834	1760	Gm			0.0001	0.96647	0.03343
220		AM0228	Rojomena	2007-TR	Antsirabe II_Ankeniheny	19.5192	47.1834	1760	Gm			0.0001	0.95744	0.04246
223		AM0231	Tsara miondrika	2007-TR	Antsirabe II_Ankeniheny	19.5192	47.1834	1760	Gm			0.0001	0.96909	0.03081
224		AM0232	Telorirana	2007-TR	Antsirabe II_Miadapaonina	19.3348	47.101	1672	Gm			0.0001	0.97119	0.02871
225		AM0233	Rojomena	2007-TR	Antsirabe II_Miadapaonina	19.3348	47.101	1672	Gm			0.0001	0.9502	0.0497
226		AM0234	Ramavo	2007-TR	Antsirabe II_Miadapaonina	19.3348	47.101	1672	Gm			0.0001	0.96468	0.03522
227		AM0235	Vary madama	2007-TR	Antsirabe II_Miadapaonina	19.3348	47.101	1672	Gm			0.0001	0.95441	0.04549
228		AM0236	Rojo fotsy	2007-TR	Antsirabe II_Miadapaonina	19.3348	47.101	1672	Gm			0.0001	0.94558	0.05432
230		AM0238	Rojomena	2007-TR	Antanifotsy_Morafeno	19.3372	47.2136	1578	Gm			0.0001	0.95984	0.04006
233		AM0241	Manga taolana	2007-TR	Antanifotsy_Ambatomaintikely	19.4092	47.1572	1725	Gm			0.0001	0.97149	0.02842
234		AM0242	Rabodohavana	2007-TR	Antanifotsy_Ambatomaintikely	19.4092	47.1572	1725	Gm			0.0001	0.95194	0.04796
235		AM0243	Vary botakely	2007-TR	Antanifotsy_Ambatomaintikely	19.4092	47.1572	1725	Gm			0.0001	0.96799	0.03191
237		AM0246	Fotsy kely	2007-TR	Antanifotsy_Ambohimanatrika	19.4579	47.1689	1693	Gm			0.0001	0.96506	0.03484
238		AM0247	Botra kely	2007-TR	Antanifotsy_Ambohimanatrika	19.4579	47.1689	1693	Gm			0.0001	0.98099	0.01891
239		AM0248	Rojo mena	2007-TR	Antanifotsy_Ambohimanatrika	19.4579	47.1689	1693	Gm			0.0001	0.96531	0.03459
240		AM0249	Vary manga	2007-TR	Antanifotsy_Ambohimanatrika	19.4579	47.1689	1693	Gm			0.0001	0.962	0.0379
241		AM0250	Kalamavony	2007-TR	Antsirabe II_Mananety vohitra	19.5192	47.1834	1720	Gm			0.0001	0.9599	0.04
242		AM0251	Makalioka mena	2007-TR	Antsirabe II_Mananety vohitra	19.5192	47.1834	1720	Gm			0.0001	0.95036	0.04954
243		AM0252	Vary manga	2007-TR	Antsirabe II_Mananety vohitra	19.5192	47.1834	1720	Gm			0.0001	0.95176	0.04814
221		AM0253	Vary botra	2007-TR	Antsirabe II_Mananety vohitra	19.5192	47.1834	1720	Gm			0.10341	0.89649	0.0001
245		AM0254	Tsy takatrakoho	2007-TR	Antsirabe II_Mananety vohitra	19.5192	47.1834	1720	Gm			0.0001	0.95171	0.04819
246		AM0255	Rojo mena	2007-TR	Antsirabe II_Mananety vohitra	19.5192	47.1834	1720	Gm			0.0001	0.95927	0.04063
398		AM0256	Molotry madama	2007-TR	Antsirabe II_Mananety vohitra	19.5192	47.1834	1720	Gm			0.0001	0.9548	0.0451
248		AM0257	Mijoroa mba hijery	2007-TR	Antsirabe II_Mananety vohitra	19.5192	47.1834	1720	Gm			0.0001	0.95681	0.04309
249		AM0258	Tsy takatrakoho	2007-TR	Antsirabe II_Mananety vohitra	19.5192	47.1834	1720	Gm			0.0001	0.94985	0.05005
399		AM0259	Rojokirina fotsy	2007-TR	Antsirabe II_Antatamo	19.5777	47.1658	1837	Gm			0.0001	0.95543	0.04447
251		AM0260	Vary be	2007-TR	Antsirabe II_Antatamo	19.5777	47.1658	1837	Gm			0.0001	0.94855	0.05135
252		AM0262	Rabodohavana	2007-TR	Antsirabe II_Antatamo	19.5777	47.1658	1837	Gm			0.0001	0.95406	0.04584
253		AM0263	Vary manga	2007-TR	Antsirabe II_Morarano	20.0361	47.0245	1386	Gm			0.08669	0.91321	0.0001
255		AM0265	Rabodohavana	2007-TR	Antsirabe II_Morarano	20.0361	47.0245	1386	Gm			0.0001	0.95971	0.04019
256		AM0266	Rojofotsy	2007-TR	Antsirabe II_Morarano	20.0361	47.0245	1386	Gm			0.02224	0.97407	0.00369
257		AM0267	Miraika tahala	2007-TR	Antsirabe II_Morarano	20.0361	47.0245	1386	Gm			0.10401	0.89589	0.0001
258		AM0268	Alicombo	2007-TR	Antsirabe II_Morarano	20.0361	47.0245	1386	Admx			0.19325	0.74304	0.06371
260		AM0270	Rojo kirina	2007-TR	Antsirabe II_Morarano	20.0361	47.0245	1386	Gm			0.07144	0.92846	0.0001
262		AM0272	Tsy mihoatahala	2007-TR	Antsirabe II_Morarano	20.0361	47.0245	1386	G1			0.99033	0.0001	0.00957
263		AM0273	Boing	2007-TR	Antsirabe II_Morarano	20.0361	47.0245	1386	G1			0.93239	0.0001	0.06751
264		AM0274	Vary manga	2007-TR	Antsirabe II_Morarano	20.0361	47.0245	1386	Gm			0.02881	0.9642	0.00699
265		AM0275	Mavokely	2007-TR	Antsirabe II_Morarano	20.0361	47.0245	1386	G1			0.9974	0.0001	0.0025
266		AM0276	Rabodohavana	2007-TR	Antsirabe II_Mananjara	20.0798	47.0533	1375	Gm			0.08743	0.91247	0.0001
268		AM0278	Rijakely	2007-TR	Antsirabe II_Mananjara	20.0798	47.0533	1375	Gm			0.0001	0.95221	0.04769
270		AM0280	Rojo fotsy	2007-TR	Antsirabe II_Mananjara	20.0798	47.0533	1375	Gm			0.05723	0.94268	0.0001
271		AM0281	Botrakely	2007-TR	Antsirabe II_Andasibe Antsaraloha	19.501	46.5868	1540	Gm			0.0001	0.98049	0.01941
272		AM0282	Mijoroa mba hijery	2007-TR	Antsirabe II_Andasibe Antsaraloha	19.501	46.5868	1540	Gm			0.0001	0.9839	0.016
273		AM0283	Mangakely	2007-TR	Antsirabe II_Andasibe Antsaraloha	19.501	46.5868	1540	Gm			0.0001	0.98161	0.01829
274		AM0285	Botra kely	2007-TR	Betafo_Ambohibary	19.5314	46.5457	1570	Gm			0.01559	0.9781	0.00631
275		AM0286	Botra mavo	2007-TR	Betafo_Ambohibary	19.5314	46.5457	1570	Gm			0.0001	0.98286	0.01704
276		AM0287	Chine	2007-TR	Betafo_Ambohibary	19.5314	46.5457	1570	G1			0.93375	0.0001	0.06615
277		AM0288	Mijoroa mba hijery	2007-TR	Betafo_Ambohibary	19.5314	46.5457	1570	Gm			0.0001	0.97827	0.02163
278		AM0289	Manga somotra	2007-TR	Betafo_Ambohibary	19.5314	46.5457	1570	Gm			0.0001	0.96677	0.03313
279		AM0290	Rijakely	2007-TR	Antsirabe II_Antoavala	19.4359	47.0876	1647	Gm			0.0001	0.98309	0.01681
280		AM0291	Mijoroa mba hijery	2007-TR	Antsirabe II_Antoavala	19.4359	47.0876	1647	Gm			0.0001	0.97823	0.02168
281		AM0292	Vary lava mena	2007-TR	Antsirabe II_Antoavala	19.4359	47.0876	1647	Gm			0.0001	0.96466	0.03524
282		AM0293	Manga tovo	2007-TR	Antsirabe II_Antoavala	19.4359	47.0876	1647	Gm			0.0001	0.95532	0.04458
283		AM0294	Rojo mena	2007-TR	Faratsiho_Ambohitratsimo	19.1222	46.5793	1567	Gm			0.0001	0.9998	0.0001
401		AM0295	Chine kely	2007-TR	Faratsiho_Ambohitratsimo	19.1222	46.5793	1567	G1			0.9998	0.0001	0.0001
285		AM0296	Chine be	2007-TR	Faratsiho_Ambohitratsimo	19.1222	46.5793	1567	G1			0.93594	0.0001	0.06396
286		AM0297	Vary botry 1	2007-TR	Faratsiho_Ambohitratsimo	19.1222	46.5793	1567	Gm			0.05449	0.94541	0.0001
287		AM0298	Vary botry 2 :behatoka	2007-TR	Faratsiho_Ambohitratsimo	19.1222	46.5793	1567	Gm			0.08306	0.91684	0.0001
289		AM0300	Vary botry mangamaso	2007-TR	Faratsiho_Ambohitratsimo	19.1222	46.5793	1567	Gm			0.04126	0.95864	0.0001
290		AM0301	Makalioka	2007-TR	Faratsiho_Ambohitratsimo	19.1222	46.5793	1567	Admx			0.2839	0.716	0.0001
291		AM0302	Betsilaizina	2007-TR	Faratsiho_Ambohitratsimo	19.1222	46.5793	1567	Gm			0.0735	0.9264	0.0001
293		AM0304	Masokibobo	2007-TR	Faratsiho_Ambohitratsimo	19.1222	46.5793	1567	Gm			0.00863	0.99127	0.0001
294		AM0305	Rojo sadasada/rojo fotsy	2007-TR	Faratsiho_Ambohitratsimo	19.1222	46.5793	1567	Gm			0.05342	0.94648	0.0001
295		AM0306	Rojo mena	2007-TR	Faratsiho_Ramainandro	19.1854	47.0098	1371	Gm			0.02155	0.97835	0.0001
296		AM0307	Fafy rivotra?: chine kely	2007-TR	Faratsiho_Ramainandro	19.1854	47.0098	1371	G1			0.992	0.0001	0.0079
297		AM0308	Rojo mangakely	2007-TR	Faratsiho_Ramainandro	19.1854	47.0098	1371	Gm			0.06609	0.89481	0.0391
298		AM0309	Ranjaka	2007-TR	Faratsiho_Ramainandro	19.1854	47.0098	1371	Gm			0.0001	0.966	0.0339
299		AM0310	Vary botry	2007-TR	Faratsiho_Ramainandro	19.1854	47.0098	1371	Gm			0.0001	0.9998	0.0001
300		AM0311	Fafy rivotra chine be	2007-TR	Faratsiho_Ramainandro	19.1854	47.0098	1371	G1			0.92886	0.0001	0.07104
301		AM0312	Vary botry	2007-TR	Faratsiho_Ramainandro	19.1854	47.0098	1371	Gm			0.07265	0.92725	0.0001
302		AM0313	Samoina fotsy	2007-TR	Faratsiho_Ambatofotsy	19.2308	47.072	1649	Gm			0.0001	0.9998	0.0001
303		AM0314	Vary voasary	2007-TR	Faratsiho_Ambatofotsy	19.2308	47.072	1649	Gm			0.0001	0.96665	0.03325
304		AM0315	Bota kely: mani-te hody	2007-TR	Faratsiho_Ambatofotsy	19.2308	47.072	1649	Gm			0.0001	0.957	0.0429
309		AM0320	Vary manga	2007-TR	Antanifotsy_Ambatotsipihina	19.3027	47.211	1588	Gm			0.0001	0.96024	0.03966
310		AM0321	Fotsikely	2007-TR	Antanifotsy_Ambatotsipihina	19.3027	47.211	1588	Gm			0.0001	0.95394	0.04596
435		AM0322	Rojo mena	2007-TR	Faratsiho_Ambodifiakarana	19.2318	46.5735	1741	Gm			0.0001	0.9677	0.0322
311		AM0323	Vary botry	2007-TR	Faratsiho_Ambodifiakarana	19.2318	46.5735	1741	Gm			0.0001	0.95295	0.04695
312		AM0324	Rojo fotsy	2007-TR	Faratsiho_Ambodifiakarana	19.2318	46.5735	1741	Gm			0.0001	0.95592	0.04398
313		AM0325	Varin? Ngahy Roma	2007-TR	Faratsiho_Ambodifiakarana	19.2318	46.5735	1741	Gm			0.0506	0.9493	0.0001
499		AM0326	Bemavo	2007-TR	Faratsiho_Ambodifiakarana	19.2318	46.5735	1741	Gm			0.0001	0.97351	0.02639
315		AM0327	Mavobe	2007-TR	Faratsiho_Ambodifiakarana	19.2318	46.5735	1741	Gm			0.0001	0.96936	0.03054
316		AM0328	Rojobe	2007-TR	Faratsiho_Ambasaha	19.262	46.4734	1482	Gm			0.09819	0.90171	0.0001
322		AM0334	Tokambano	2007-TR	Antsirabe II_Ambohidranandriana	19.5285	47.0985	1609	Gm			0.0001	0.97674	0.02316
323		AM0335	Fotsikely	2007-TR	Antsirabe II_Ambohidranandriana	19.5285	47.0985	1609	G1			0.9354	0.0001	0.0645
324		AM0336	Vary manga	2007-TR	Antsirabe II_Ambohidranandriana	19.5285	47.0985	1609	Gm			0.0001	0.98828	0.01162
325		AM0337	Botra kely	2007-TR	Antsirabe II_Ambohidranandriana	19.5285	47.0985	1609	Gm			0.0001	0.9814	0.0185
326		AM0338	Telovolana	2007-TR	Betafo_Antanety Soavina	19.4781	46.4691	1287	G1			0.92927	0.0001	0.07063
327		AM0339	Harongana	2007-TR	Betafo_Antanety Soavina	19.4781	46.4691	1287	Gm			0.12965	0.87025	0.0001
328		AM0341	Voninkazo	2007-TR	Betafo_Antanety Soavina	19.4781	46.4691	1287	G1			0.98975	0.0001	0.01015
329		AM0342	Tsiraka	2007-TR	Betafo_Antanety Soavina	19.4781	46.4691	1287	Gm			0.08923	0.91067	0.0001
330		AM0343	Chine	2007-TR	Betafo_Antanety Soavina	19.4781	46.4691	1287	G1			0.93014	0.0001	0.06976
331		AM0344	Japonais1	2007-TR	Betafo_Antanety Soavina	19.4781	46.4691	1287	G1			0.93862	0.0001	0.06128
332		AM0345	Tsipala mena	2007-TR	Betafo_Antanety Soavina	19.4781	46.4691	1287	Admx			0.19195	0.79427	0.01378
333		AM0346	Manazara	2007-TR	Betafo_Antanety Soavina	19.4781	46.4691	1287	G1			0.95854	0.0001	0.04136
334		AM0347	Masokibobo	2007-TR	Betafo_Antanety Soavina	19.4781	46.4691	1287	Admx			0.41046	0.58945	0.0001
335		AM0348	Chine 2	2007-TR	Betafo_Andranomafana	19.4918	46.5022	1318	G1			0.94084	0.0001	0.05906
336		AM0349	Japonais telovolana	2007-TR	Betafo_Mandoto	19.3413	46.1818	891	G1			0.97156	0.0001	0.02834
337		AM0350	Japonais	2007-TR	Betafo_Mandoto	19.3413	46.1818	891	G1			0.9704	0.0001	0.0295
338		AM0351	Manafintsoa	2007-TR	Betafo_Betsohana	19.2745	46.2372	950	G1			0.97071	0.0001	0.0292
341		AM0354	Volamena kely	2007-TR	Betafo_Andohavary	19.2963	46.3241	1108	G1			0.97161	0.0001	0.02829
342		AM0355	Rove(RP)	2007-TR	Betafo_Andohavary	19.2963	46.3241	1108	G1			0.93297	0.03119	0.03585
343		AM0356	Japonais telovolana	2007-TR	Betafo_Alakamisinandrianovona	19.4257	46.4598	1318	G1			0.97018	0.0001	0.02972
345		AM0359	Ambalalava	2007-TR	Betafo_Antanety kely	20.0786	46.4003	1174	Gm			0.09704	0.89876	0.00419
346		AM0360	Harongana	2007-TR	Betafo_Ranomainty	20.0532	46.5095	1579	Gm			0.0969	0.903	0.0001
347		AM0361	Boing	2007-TR	Antsirabe II_Ankeniheny	19.3321	47.1001	1760	G1			0.93943	0.0001	0.06047
348		AM0362	Tangongo	2007-TR	Antsirabe II_Miadapaonina	19.3348	47.101	1672	Gm			0.0001	0.95996	0.03994
349		AM0363	Boing	2007-TR	Antanifotsy_Morafeno	19.3372	47.2136	1578	G1			0.92906	0.0001	0.07084
350		AM0364	Fotsikely	2007-TR	Antanifotsy_Morafeno	19.3372	47.2136	1578	Gm			0.0001	0.9604	0.0395
500		AM0365	Fotsikely	2007-TR	Antanifotsy_Morafeno	19.3372	47.2136	1578	Gm			0.0001	0.95426	0.04564
352		AM0366	Rojomena	2007-TR	Antanifotsy_Ambatomaintikely	19.4092	47.1572	1725	Gm			0.0001	0.95732	0.04258
355		AM0369	Tangongo	2007-TR	Antanifotsy_Ambatomaintikely	19.4092	47.1572	1725	Gm			0.0001	0.96083	0.03907
357		AM0371	Mena kely	2007-TR	Antanifotsy_Ambatomaintikely	19.4092	47.1572	1725	Gm			0.0001	0.95674	0.04316
358		AM0372	Vary mena	2007-TR	Antanifotsy_Ambohimanatrika	19.4579	47.1689	1693	Gm			0.0001	0.95936	0.04054
502		AM0373	Molotry madama	2007-TR	Antanifotsy_Ambohimanatrika	19.4579	47.1689	1693	Gm			0.0001	0.95807	0.04183
360		AM0374	Mavokely	2007-TR	Antsirabe II_Mananety vohitra	19.5192	47.1834	1720	Gm			0.0001	0.94962	0.05028
362		AM0376	Telovolana	2007-TR	Antsirabe II_Morarano	20.0361	47.0245	1386	G1			0.92618	0.0001	0.07372
364		AM0378	Telovolana	2007-TR	Antsirabe II_Mananjara	20.0798	47.0533	1375	G1			0.93068	0.0001	0.06922
365		AM0379	Tokambano	2007-TR	Antsirabe II_Mananjara	20.0798	47.0533	1375	Gm			0.0001	0.95945	0.04045
366		AM0382	Zay tsy manao no adala	2007-TR	Antsirabe II_Andasibe Antsaraloha	19.501	46.5868	1540	Gm			0.0001	0.95573	0.04418
503		AM0383	Fotsikely	2007-TR	Antsirabe II_Antoavala	19.4359	47.0876	1647	Gm			0.0001	0.95567	0.04423
368		AM0384	Boda kely	2007-TR	Antsirabe II_Antoavala	19.4359	47.0876	1647	Gm			0.00011	0.97515	0.02474
370		AM0386	Telorirana	2007-TR	Faratsiho_Ambatofotsy	19.2308	47.072	1649	Gm			0.04485	0.94731	0.00784
592		AM0387	Samoina mena	2007-TR	Faratsiho_Ambatofotsy	19.2308	47.072	1649	Gm			0.0001	0.95478	0.04512
374		AM0390	Vary botry mena	2007-TR	Antanifotsy_Ambatotsipihina	19.3027	47.211	1588	Gm			0.0001	0.99444	0.00546
375		AM0391	Vatomandry	2007-TR	Antanifotsy_Ambatotsipihina	19.3027	47.211	1588	Gm			0.0001	0.95686	0.04304
377		AM0393	Samoina	2007-TR	Faratsiho_Ambodifiakarana	19.2318	46.5735	1741	Gm			0.0001	0.9998	0.0001
378		AM0394	X 265	2007-TR	Faratsiho_Ambasaha	19.262	46.4734	1482	G1			0.96693	0.02474	0.00833
379		AM0395	Vary botry mangavava	2007-TR	Faratsiho_Ambasaha	19.262	46.4734	1482	Gm			0.03933	0.96057	0.0001
380		AM0396	Rojomena	2007-TR	Faratsiho_Ambatomainty	19.298	46.568	1906	Gm			0.0001	0.96351	0.03639
381		AM0397	Rojomena	2007-TR	Faratsiho_Tsarahonenana	19.3142	46.5801	1904	Gm			0.0001	0.96205	0.03785
382		AM0398	Rojofotsy	2007-TR	Faratsiho_Tsarahonenana	19.3142	46.5801	1904	Gm			0.0001	0.95706	0.04284
593		AM0399	Rojomena/Marie lava	2007-TR	Faratsiho_Tsarahonenana	19.3142	46.5801	1904	Gm			0.0001	0.96637	0.03353
594		AM0401	Rabodohavana	2007-TR	Antsirabe II_Ambohidranandriana	19.5285	47.0985	1609	Gm			0.0001	0.95559	0.04431
385		AM0402	X 265	2007-TR	Betafo_Antanety Soavina	19.4781	46.4691	1287	G1			0.99607	0.0001	0.00383
386		AM0403	Mpahita	2007-TR	Betafo_Antanety Soavina	19.4781	46.4691	1287	Admx			0.64499	0.35491	0.0001
388		AM0405	Latsika	2007-TR	Antsirabe II_Ankeniheny	19.4946	47.1242	1760	G6			0.0001	0.09703	0.90287
390		AM0408	Rojokirina mena	2007-TR	Antsirabe II_Mananety vohitra	19.5192	47.1834	1720	G6			0.0001	0.07837	0.92153
391		AM0409	Botrakely	2007-TR	Antsirabe II_Mananety vohitra	19.5192	47.1834	1720	G6			0.0001	0.05466	0.94524
393		AM0411	Rojokirina mena	2007-TR	Antsirabe II_Antatamo	19.5777	47.1658	1837	G6			0.0001	0.0647	0.93521
394		AM0412	Bota kely	2007-TR	Antsirabe II_Antoavala	19.4359	47.0876	1647	G6			0.0001	0.04774	0.95216
397		AM0415	Latsika	2007-TR	Faratsiho_Ambodifiakarana	19.2318	46.5735	1741	G6			0.0001	0.05957	0.94034
400		AM0418	Latsidahy	2007-TR	Faratsiho_Tsarahonenana	19.3142	46.5801	1904	G6			0.0001	0.07032	0.92958
402		AM0420	Manga kely	2007-TR	Faratsiho_Tsarahonenana	19.3142	46.5801	1904	G6			0.0001	0.06353	0.93637
403		AM0421	Tsipala kely	2012-NA	Mahajanga_Ambalakida	15.8301	47.0107	19	G1			0.96347	0.00619	0.03033
404		AM0422	Kalila	2012-NA	Mahajanga_Ambalakida	15.8301	47.0107	19	Admx			0.55058	0.44932	0.0001
405		AM0423	Telovolana	2012-NA	Mahajanga_Ambalakida	15.8301	47.0107	19	G1			0.95288	0.01933	0.02779
406		AM0424	Inconnu	2012-NA	Mahajanga_Ambalakida	15.8301	47.0107	19	G1			0.9706	0.0001	0.0293
407		AM0425	Tsipala	2012-NA	Mahajanga_Ambalakida	15.8301	47.0107	19	G1			0.90145	0.03425	0.06431
409		AM0427	Itaia (IITA)	2012-NA	Mahajanga_Mangapaika	15.7911	46.9247	41	G1			0.99541	0.0001	0.00449
410		AM0428	Vary bory	2012-NA	Mahajanga_Mangapaika	15.7911	46.9247	41	G1			0.83293	0.16698	0.0001
384		AM0429	Kalila	2012-NA	Mahajanga_Mangapaika	15.7911	46.9247	41	Admx			0.76803	0.23187	0.0001
412		AM0430	Inconnu	2012-NA	Mahajanga_Mangapaika	15.7911	46.9247	41	Admx			0.36776	0.63214	0.0001
413		AM0431	Inconnu	2012-NA	Mahajanga_Mangapaika	15.7911	46.9247	41	G1			0.90423	0.07661	0.01916
414		AM0432	Andramonta	2012-NA	Mahajanga_Mangapaika	15.7911	46.9247	41	Admx			0.36442	0.63548	0.0001
415		AM0433	Mangataho	2012-NA	Mahajanga_Mangapaika	15.7911	46.9247	41	G1			0.99764	0.0001	0.00226
416		AM0434	Inconnu	2012-NA	Mahajanga_Mangapaika	15.7911	46.9247	41	G1			0.996	0.0001	0.0039
417		AM0435	Bonamosa	2012-NA	Mahajanga_Mangapaika	15.7911	46.9247	41	G1			0.87893	0.11982	0.00125
418		AM0437	Inconnu	2012-NA	Mahajanga_Antanambao	16.0031	46.4207	54	G1			0.84776	0.14259	0.00965
419		AM0438	Tsipala mena	2012-NA	Mahajanga_Antanambao	16.0031	46.4207	54	Admx			0.72552	0.27438	0.0001
420		AM0439	Telovolana	2012-NA	Mahajanga_Bevovoka	16.0546	46.4257	70	G1			0.97327	0.0001	0.02663
421		AM0440	Inconnu	2012-NA	Mahajanga_Bevovoka	16.0546	46.4257	70	G1			0.85999	0.13991	0.0001
422		AM0441	Inconnu	2012-NA	Mahajanga_Bevovoka	16.0546	46.4257	70	G1			0.8684	0.13151	0.0001
423		AM0443	IR 5	2012-NA	Mahajanga_Amboromalandy kely	16.0816	46.4447	20	G1			0.99879	0.0001	0.00111
424		AM0444	Tsiresindrano	2012-NA	Mahajanga_Ambodimanga	16.1915	46.4933	86	G1			0.98689	0.0001	0.01301
425		AM0445	Inconnu	2012-NA	Mahajanga_Ambodimanga	16.1915	46.4933	86	Admx			0.31442	0.68548	0.0001
426		AM0446	Tsipala mena	2012-NA	Mahajanga_Ambodimanga	16.1915	46.4933	86	Admx			0.60703	0.39287	0.0001
427		AM0447	Inconnu	2012-NA	Mahajanga_Ambodimanga	16.1915	46.4933	86	Admx			0.60953	0.39037	0.0001
100		AM0448	Inconnu	2012-NA	Mahajanga_Ambodimanga	16.1915	46.4933	86	Admx			0.32436	0.67554	0.0001
429		AM0449	Inconnu	2012-NA	Mahajanga_Andranomandevy	16.2209	46.5818	80	G1			0.83317	0.16409	0.00274
430		AM0450	Inconnu	2012-NA	Mahajanga_Andranomandevy	16.2209	46.5818	80	Admx			0.66612	0.33378	0.0001
431		AM0451	Inconnu	2012-NA	Mahajanga_Andranomandevy	16.2209	46.5818	80	Admx			0.50012	0.49978	0.0001
432		AM0452	Inconnu	2012-NA	Mahajanga_Andranomandevy	16.2209	46.5818	80	Admx			0.63017	0.36974	0.0001
433		AM0454	Sakosy	2012-NA	Mahajanga_Vakilakosy	16.2519	47.0736	53	Admx			0.54118	0.45872	0.0001
434		AM0455	Kalila malandy	2012-NA	Mahajanga_Vakilakosy	16.2519	47.0736	53	Admx			0.50094	0.49896	0.0001
1		AM0457	Masonamalona	2012-NA	Mahajanga_Vakilakosy	16.2519	47.0736	53	Admx			0.4327	0.5672	0.0001
57		AM0458	Inconnu	2012-NA	Mahajanga_Vakilakosy	16.2519	47.0736	53	Admx			0.42874	0.57116	0.0001
88		AM0459	Masonamalona	2012-NA	Mahajanga_Vakilakosy	16.2519	47.0736	53	Admx			0.79754	0.20236	0.0001
439		AM0460	Madrigal	2012-NA	Mahajanga_Vakilakosy	16.2519	47.0736	53	Admx			0.42942	0.57048	0.0001
440		AM0461	Tsipala mena	2012-NA	Mahajanga_Vakilakosy	16.2519	47.0736	53	G1			0.80318	0.19672	0.0001
441		AM0462	Inconnu	2012-NA	Mahajanga_Vakilakosy	16.2519	47.0736	53	Admx			0.361	0.6389	0.0001
442		AM0463	Manga vody	2012-NA	Mahajanga_Tsinjorano II	16.2045	47.1727	90	Admx			0.58353	0.41637	0.0001
443		AM0464	Inconnu	2012-NA	Mahajanga_Tsinjorano II	16.2045	47.1727	90	G1			0.95271	0.02773	0.01956
444		AM0465	Bekirondro	2012-NA	Mahajanga_Tsinjorano II	16.2045	47.1727	90	Admx			0.43985	0.56005	0.0001
445		AM0466	Inconnu	2012-NA	Mahajanga_Tsinjorano II	16.2045	47.1727	90	Admx			0.71739	0.28251	0.0001
446		AM0467	Bory kely	2012-NA	Mahajanga_Mangarivotra	16.1222	47.2225	107	Admx			0.5652	0.4347	0.0001
447		AM0468	Manga vody	2012-NA	Mahajanga_Mangarivotra	16.1222	47.2225	107	G1			0.96485	0.01373	0.02142
448		AM0469	X	2012-NA	Mahajanga_Tanandava	16.0855	47.2407	78	G1			0.93562	0.0001	0.06428
449		AM0470	Bory kely	2012-NA	Mahajanga_Bekoratsaka	16.06	47.3214	64	G1			0.95752	0.01554	0.02694
450		AM0471	Andramonta	2012-NA	Mahajanga_Bekoratsaka	16.06	47.3214	64	G1			0.95738	0.00596	0.03665
451		AM0472	Komoja	2012-NA	Mahajanga_Bekoratsaka	16.06	47.3214	64	Admx			0.71346	0.28644	0.0001
452		AM0473	Inconnu	2012-NA	Mahajanga_Bekoratsaka	16.06	47.3214	64	Admx			0.77514	0.22476	0.0001
453		AM0474	Inconnu	2012-NA	Mahajanga_Bekoratsaka	16.06	47.3214	64	Admx			0.7339	0.26601	0.0001
455		AM0477	Kubota	2012-NA	Mahajanga_Mampikony	16.061	47.3803	62	Admx			0.68956	0.31034	0.0001
457		AM0479	Tsipala malady	2012-NA	Mahajanga_Mampikony II	16.0236	47.3759	52	G1			0.87103	0.03871	0.09026
458		AM0480	Menamena be	2012-NA	Mahajanga_Mampikony II	16.0236	47.3759	52	Admx			0.52443	0.47547	0.0001
460		AM0482	inconnu	2012-NA	Mahajanga_Mampikony II	16.0236	47.3759	52	Admx			0.46559	0.53431	0.0001
107		AM0485	Inconnu	2012-NA	Mahajanga_Mampikony II	16.0236	47.3759	52	G1			0.85596	0.14394	0.0001
465		AM0487	Inconnu	2012-NA	Mahajanga_Mampikony II	16.0236	47.3759	52	Admx			0.64797	0.35193	0.0001
466		AM0488	Inconnu	2012-NA	Mahajanga_Mampikony II	16.0236	47.3759	52	G1			0.86116	0.13874	0.0001
467		AM0489	Inconnu	2012-NA	Mahajanga_Mampikony II	16.0236	47.3759	52	G1			0.80506	0.19484	0.0001
468		AM0490	Inconnu	2012-NA	Mahajanga_Mampikony II	16.0236	47.3759	52	Admx			0.47279	0.41422	0.113
469		AM0491	Menamena be	2012-NA	Mahajanga_Andilambe	15.3951	48.0421	48	G1			0.90293	0.09697	0.0001
470		AM0492	Inconnu	2012-NA	Mahajanga_Andilambe	15.5734	48.0421	48	Admx			0.71281	0.28709	0.0001
471		AM0493	Inconnu	2012-NA	Mahajanga_Andilambe	15.5734	48.0421	48	Admx			0.52614	0.47376	0.0001
472		AM0494	Inconnu	2012-NA	Mahajanga_Andilambe	15.5734	48.0421	48	Admx			0.68208	0.31782	0.0001
473		AM0495	Menamena be	2012-NA	Mahajanga_Port Berger	15.3352	47.4007	27	Admx			0.45465	0.54526	0.0001
474		AM0496	Ambodimontso	2012-NA	Mahajanga_Port Berger	15.3352	47.4007	27	Admx			0.74355	0.25635	0.0001
476		AM0498	Inconnu	2012-NA	Mahajanga_Port Berger	15.3352	47.4007	27	Admx			0.62826	0.37164	0.0001
477		AM0499	Inconnu	2012-NA	Mahajanga_Port Berger	15.3352	47.4007	27	G6			0.01216	0.04986	0.93798
480		AM0502	Zoma	2012-NA	Mahajanga_Besisika	15.4601	47.3439	30	Admx			0.47853	0.52137	0.0001
481		AM0503	Pasapasa	2012-NA	Mahajanga_Ambodisatrana	15.5909	47.3857	45	G1			0.91295	0.04773	0.03932
482		AM0504	Inconnu	2012-NA	Mahajanga_Ambodisatrana	15.5909	47.3857	45	G1			0.94693	0.05298	0.0001
483		AM0505	Inconnu	2012-NA	Mahajanga_Ambodisatrana II	15.5922	47.3855	52	G1			0.94312	0.0001	0.05678
484		AM0506	Inconnu	2012-NA	Mahajanga_Ambodisatrana II	15.5922	47.3855	52	Admx			0.36138	0.63852	0.0001
485		AM0507	Inconnu	2012-NA	Mahajanga_Ambodisatrana II	15.5922	47.3855	52	Admx			0.70582	0.29408	0.0001
486		AM0508	Inconnu	2012-NA	Mahajanga_Ambodisatrana II	15.5922	47.3855	52	Admx			0.75221	0.21945	0.02835
488		AM0510	Inconnu	2012-NA	Mahajanga_Ambodisatrana II	15.5922	47.3855	52	G1			0.86118	0.10521	0.03361
489		AM0511	Inconnu	2012-NA	Mahajanga_Ambodisatrana II	15.5922	47.3855	52	G1			0.94772	0.02973	0.02255
490		AM0512	Inconnu	2012-NA	Mahajanga_Ambodisatrana II	15.5922	47.3855	52	Admx			0.73545	0.24124	0.02331
491		AM0513	M 25	2012-NA	Mahajanga_Antsinjofary	16.0159	47.3818	52	G1			0.84113	0.1531	0.00578
492		AM0514	Menamena be	2012-NA	Mahajanga_Antsinjofary	16.0159	47.3818	52	G1			0.94283	0.00186	0.05531
493		AM0515	Inconnu	2012-NA	Mahajanga_Antsinjofary	16.0159	47.3818	52	Admx			0.52223	0.47767	0.0001
494		AM0516	Inconnu	2012-NA	Mahajanga_Antsinjofary	16.0159	47.3818	52	Admx			0.54472	0.45518	0.0001
495		AM0517	Inconnu	2012-NA	Mahajanga_Antsinjofary	16.0159	47.3818	52	Admx			0.52679	0.47311	0.0001
497		AM0519	Bekoririky	2012-NA	Mahajanga_Miarinarivo	16.1026	47.2257	77	G1			0.94714	0.0441	0.00877
498		AM0520	Bory kely	2012-NA	Mahajanga_Miarinarivo	16.1026	47.2257	77	G1			0.82108	0.17882	0.0001
504		AM0526	Inconnu	2012-NA	Mahajanga_Croisement Tsaratanana	16.2855	47.0928	69	G1			0.93757	0.0001	0.06233
505		AM0527	Inconnu	2012-NA	Mahajanga_Croisement Tsaratanana	16.2855	47.0928	69	Admx			0.79053	0.20937	0.0001
506		AM0528	Varin'i Masera	2012-NA	Mahajanga_Andranomamy	16.3252	47.0625	70	Admx			0.57985	0.42006	0.0001
508		AM0530	Bekirondro	2012-NA	Mahajanga_Andranomamy	16.3252	47.0625	70	G1			0.92593	0.07397	0.0001
509		AM0531	Tsy matahotrosa	2012-NA	Mahajanga_Croisement Mangabe	16.3958	47.0425	69	Admx			0.74151	0.25839	0.0001
510		AM0533	Inconnu	2012-NA	Mahajanga_Croisement Mangabe	16.3958	47.0425	69	Admx			0.62643	0.37347	0.0001
511		AM0534	Ambaniravina	2012-NA	Mahajanga_Ambanjabe	16.4435	47.0324	81	Admx			0.67557	0.32433	0.0001
512		AM0535	X	2012-NA	Mahajanga_Ambanjabe	16.4435	47.0324	81	Admx			0.67353	0.32637	0.0001
513		AM0536	Patsa kely	2012-NA	Mahajanga_Ambanjabe	16.4435	47.0324	81	G1			0.9998	0.0001	0.0001
514		AM0537	Sitakomby	2012-NA	Mahajanga_Ambanjabe	16.4435	47.0324	81	G1			0.93646	0.0494	0.01414
515		AM0538	Bekirondro	2012-NA	Mahajanga_Andramy	16.5439	46.5217	51	Admx			0.57504	0.41353	0.01144
516		AM0539	Bekirondro	2012-NA	Mahajanga_Andramy	16.5439	46.5217	51	Admx			0.76113	0.23877	0.0001
517		AM0540	Tsimatianjia	2012-NA	Mahajanga_Andramy	16.5439	46.5217	51	Admx			0.6728	0.3271	0.0001
518		AM0541	Pora bory	2012-NA	Mahajanga_Andramy	16.5439	46.5217	51	Admx			0.41245	0.58746	0.0001
519		AM0542	Masonamalona	2012-NA	Mahajanga_Andramy	16.5439	46.5217	51	G1			0.97321	0.00816	0.01863
520		AM0543	Inconnu	2012-NA	Mahajanga_Andramy	16.5439	46.5217	51	Admx			0.37285	0.62705	0.0001
521		AM0544	Patsa kely	2012-NA	Mahajanga_Andramy	16.5439	46.5217	51	Admx			0.73571	0.26419	0.0001
522		AM0545	Patsa mitsangana	2012-NA	Mahajanga_Andramy	16.5439	46.5217	51	Admx			0.61508	0.38482	0.0001
523		AM0546	Riz de luxe	2012-NA	Mahajanga_Andramy	16.5439	46.5217	51	G1			0.99939	0.0001	0.00051
525		AM0548	Manga taho	2012-NA	Mahajanga_Antafia	17.0113	46.4535	54	G1			0.95992	0.02371	0.01638
526		AM0550	Inconnu	2012-NA	Mahajanga_Antafia	17.0113	46.4535	54	G1			0.96839	0.0001	0.03151
528		AM0553	Ozalahy	2012-NA	Mahajanga_Antafia	17.0113	46.4535	54	Admx			0.63357	0.36633	0.0001
529		AM0554	Bekomondry	2012-NA	Mahajanga_Antafia	17.0113	46.4535	54	Admx			0.32115	0.67875	0.0001
530		AM0555	Botra mavo	2012-NA	Mahajanga_Antafia	17.0113	46.4535	54	Admx			0.75425	0.24565	0.0001
531		AM0556	Mena kely	2012-NA	Mahajanga_Antafia	17.0113	46.4535	54	Admx			0.42657	0.57333	0.0001
532		AM0557	Inconnu	2012-NA	Mahajanga_Antafia	17.0113	46.4535	54	Admx			0.71437	0.26608	0.01955
533		AM0558	Inconnu	2012-NA	Mahajanga_Antafia	17.0113	46.4535	54	Admx			0.31648	0.68342	0.0001
534		AM0559	Inconnu	2012-NA	Mahajanga_Apr?s croisement Mazom?	17.0559	46.4847	217	Admx			0.37412	0.62578	0.0001
535		AM0560	Inconnu	2012-NA	Mahajanga_Apr?s croisement Mazom?	17.0559	46.4847	217	Admx			0.57337	0.42653	0.0001
536		AM0561	Inconnu	2012-NA	Mahajanga_Apr?s croisement Mazom?	17.0559	46.4847	217	Admx			0.76462	0.23528	0.0001
537		AM0562	Inconnu	2012-NA	Mahajanga_Antanimbary	17.1056	46.5039	226	Admx			0.72864	0.27126	0.0001
538		AM0563	Inconnu	2012-NA	Mahajanga_Marotaolana	17.1439	46.5534	319	G1			0.98945	0.0001	0.01045
539		AM0564	Inconnu	2012-NA	Mahajanga_Tsiafabositra	17.2016	46.5559	362	Admx			0.22387	0.77603	0.0001
540		AM0565	Inconnu	2012-NA	Mahajanga_Tsiafabositra	17.2016	46.5559	362	Admx			0.69583	0.28415	0.02003
541		AM0566	Inconnu	2012-NA	Mahajanga_Tsiafabositra	17.2016	46.5559	362	Admx			0.43925	0.56065	0.0001
542		AM0567	Inconnu	2012-NA	Mahajanga_Tsiafabositra	17.2016	46.5559	362	Admx			0.21436	0.78554	0.0001
543		AM0568	Inconnu	2012-NA	Mahajanga_Tsiafabositra	17.2016	46.5559	362	Admx			0.29844	0.70146	0.0001
545		AM0570	Inconnu	2012-NA	Mahajanga_Tsiafabositra	17.2016	46.5559	362	Admx			0.53339	0.46651	0.0001
546		AM0571	Inconnu	2012-NA	Mahajanga_Avant Ampisavankaratra	17.2626	46.5702	542	Admx			0.63788	0.36202	0.0001
547		AM0572	Inconnu	2012-NA	Mahajanga_Avant Ampisavankaratra	17.2626	46.5702	542	Admx			0.36361	0.63629	0.0001
548		AM0573	Japonais	2012-NA	Mahajanga_Kamolandy	17.3035	46.5818	567	Admx			0.25529	0.74461	0.0001
549		AM0574	Rakirintsana	2012-NA	Mahajanga_Kamolandy	17.3035	46.5818	567	Admx			0.43877	0.56113	0.0001
550		AM0575	Vary an-tanety	2012-NA	Mahajanga_Kamolandy	17.3035	46.5818	567	Admx			0.5868	0.4131	0.0001
551		AM0576	Vary an-tanety	2012-NA	Mahajanga_Kamolandy	17.3035	46.5818	567	Admx			0.63557	0.36433	0.0001
552		AM0577	Pakistan	2012-NA	Mahajanga_Tsarahonenana	17.3447	46.5639	660	G1			0.99916	0.0001	0.00074
553		AM0578	Makalioka	2012-NA	Mahajanga_Anjijia	16.2743	46.5648	62	Admx			0.55037	0.44953	0.0001
554		AM0579	Inconnu	2012-NA	Mahajanga_Anjijia	16.2743	46.5648	62	Admx			0.67395	0.28853	0.03752
555		AM0580	Manga fototra	2012-NA	Mahajanga_Anjijia	16.2743	46.5648	62	G1			0.99656	0.0001	0.00334
556		AM0581	Chine telovolana	2012-NA	Mahajanga_Anjijia	16.2743	46.5648	62	G1			0.92398	0.0001	0.07592
557		AM0582	Japonais	2012-NA	Mahajanga_Manokomita	17.4101	46.592	715	G1			0.84653	0.12553	0.02794
558		AM0583	Inconnu	2012-NA	Mahajanga_Manokomita	17.4101	46.592	715	Admx			0.62092	0.36238	0.01671
559		AM0584	Vary be	2012-NA	Mahajanga_Manokomita	17.4101	46.592	715	Admx			0.63303	0.36607	0.0009
560		AM0585	Inconnu	2012-NA	Mahajanga_Mahatsinjo	17.4442	47.0059	940	G1			0.9428	0.0001	0.0571
562		AM0587	Sarindra	2012-NA	Mahajanga_Ambohimahasoa	18.0022	47.0819	1532	G1			0.99736	0.0001	0.00254
563		AM0588	Mpanarivo	2012-NA	Mahajanga_Ambohimahasoa	18.0022	47.0819	1532	G1			0.98996	0.0001	0.00994
565		AM0590	Rojo mena	2012-NA	Mahajanga_Ambohimahasoa	18.0022	47.0819	1532	Gm			0.11326	0.88664	0.0001
566		AM0591	Makalioka	2012-NA	Mahajanga_Andranofeno 2	18.041	47.103	1388	Admx			0.2494	0.7505	0.0001
567		AM0592	Vary be	2012-NA	Mahajanga_Andranofeno 2	18.041	47.103	1388	Gm			0.0001	0.98405	0.01585
568		AM0593	Rojo mena	2012-NA	Mahajanga_Andranofeno 2	18.041	47.103	1388	Gm			0.0001	0.98746	0.01244
569		AM0594	Rojo	2012-NA	Mahajanga_Pr? d'Andakana	18.1602	47.1019	1375	Gm			0.1081	0.8918	0.0001
570		AM0595	Vary madinika	2012-NA	Alaotra Mangoro_Ambatokely	18.531	47.4122	1377	Gm			0.0001	0.96974	0.03016
571		AM0596	Vary botry	2012-NA	Alaotra Mangoro_Ambatokely	18.531	47.4122	1377	Gm			0.0001	0.97259	0.02731
572		AM0597	Inconnu	2012-NA	Alaotra Mangoro_Ambatokely	18.531	47.4122	1377	Gm			0.0001	0.93301	0.06689
573		AM0598	Inconnu	2012-NA	Alaotra Mangoro_Ambatomivaha Anjozoro	18.553	47.5108	1398	Gm			0.0001	0.90659	0.09331
574		AM0599	Vary kibobo	2012-NA	Alaotra Mangoro_Mahasoa Ambodiamontana	18.552	47.5723	917	Gm			0.0001	0.97919	0.02071
575		AM0600	Semence mainty	2012-NA	Alaotra Mangoro_Mahasoa Ambodiamontana	18.552	47.5723	917	G1			0.88353	0.04869	0.06778
576		AM0601	Inconnu	2012-NA	Alaotra Mangoro_Mahasoa Ambodiamontana	18.552	47.5723	917	G1			0.93966	0.0001	0.06024
577		AM0602	Inconnu	2012-NA	Alaotra Mangoro_Mahasoa Ambodiamontana	18.552	47.5723	917	Admx			0.78946	0.20277	0.00777
578		AM0603	Makalioka	2012-NA	Alaotra Mangoro_Mahasoa Ambodiamontana	18.552	47.5723	917	G1			0.85927	0.13481	0.00592
579		AM0604	Inconnu	2012-NA	Alaotra Mangoro_Mahasoa Ambodiamontana	18.552	47.5723	917	G1			0.87523	0.12467	0.0001
580		AM0605	Semence fotsy	2012-NA	Alaotra Mangoro_Mahasoa Ambodiamontana	18.552	47.5723	917	G1			0.93869	0.0001	0.06121
581		AM0606	Domb	2012-NA	Alaotra Mangoro_Mahasoa Ambodiamontana	18.552	47.5723	917	G1			0.9905	0.0001	0.0094
582		AM0607	Makalioka lava rambo	2012-NA	Alaotra Mangoro_Mahasoa Ambodiamontana	18.552	47.5723	917	G1			0.96626	0.02823	0.00551
584		AM0609	Inconnu	2012-NA	Alaotra Mangoro_Manankasina	18.544	47.5754	906	Admx			0.57027	0.42963	0.0001
585		AM0610	Inconnu	2012-NA	Alaotra Mangoro_Manankasina	18.544	47.5754	906	Admx			0.42411	0.55524	0.02064
586		AM0611	Inconnu	2012-NA	Alaotra Mangoro_Manankasina	18.544	47.5754	906	Admx			0.42545	0.55586	0.01869
587		AM0612	Inconnu	2012-NA	Alaotra Mangoro_Manankasina	18.544	47.5754	906	G1			0.9827	0.0001	0.0172
588		AM0613	Inconnu	2012-NA	Alaotra Mangoro_Manankasina	18.544	47.5754	906	Gm			0.136	0.8639	0.0001
589		AM0614	Manorolahy	2012-NA	Alaotra Mangoro_Manankasina	18.544	47.5754	906	G1			0.91078	0.07694	0.01228
591		AM0616	Inconnu	2012-NA	Alaotra Mangoro_Moramanga	18.5619	48.1229	913	Gm			0.15708	0.84282	0.0001
597		AM0622	Botra manitra	2012-NA	Alaotra Mangoro_Mahajery	18.4757	48.1433	921	Gm			0.02653	0.97337	0.0001
598		AM0623	Angitre	2012-NA	Alaotra Mangoro_Mahajery	18.4757	48.1433	921	Admx			0.58263	0.41727	0.0001
599		AM0624	Dista	2012-NA	Alaotra Mangoro_Mahajery	18.4757	48.1433	921	Admx			0.71665	0.28325	0.0001
600		AM0625	Inconnu	2012-NA	Alaotra Mangoro_Mahajery	18.4757	48.1433	921	Admx			0.24827	0.75163	0.0001
601		AM0626	Inconnu	2012-NA	Alaotra Mangoro_Mahajery	18.4757	48.1433	921	Admx			0.5596	0.4403	0.0001
602		AM0627	Inconnu	2012-NA	Alaotra Mangoro_Mahajery	18.4757	48.1433	921	G1			0.9565	0.03616	0.00734
603		AM0629	Inconnu	2012-NA	Alaotra Mangoro_Mahajery	18.4757	48.1433	921	Gm			0.15264	0.84726	0.0001
604		AM0630	Angitra be	2012-NA	Alaotra Mangoro_Morarano	18.4208	48.1618	928	Admx			0.2272	0.7727	0.0001
605		AM0631	Angitra lava rambo	2012-NA	Alaotra Mangoro_Morarano	18.4208	48.1618	928	Admx			0.21211	0.7878	0.0001
606		AM0632	Inconnu	2012-NA	Alaotra Mangoro_Morarano	18.4208	48.1618	928	Admx			0.29006	0.70984	0.0001
607		AM0633	Bota mena	2012-NA	Alaotra Mangoro_Morarano	18.4208	48.1618	928	Admx			0.67852	0.31827	0.00321
612		AM0638	Inconnu	2012-NA	Alaotra Mangoro_Ambohitriasana	17.4331	48.2717	766	G1			0.94507	0.0001	0.05483
613		AM0640	Inconnu	2012-NA	Alaotra Mangoro_Feramanga Avaratra	17.4731	48.2605	767	Gm			0.05382	0.94608	0.0001
614		AM0641	Inconnu	2012-NA	Alaotra Mangoro_Apr? Feramanga Avaratra	17.482	48.2606	772	Admx			0.70182	0.29808	0.0001
618		AM0646	Inconnu	2012-NA	Alaotra Mangoro_Sortie Ambato	17.5112	48.2209	791	G1			0.93597	0.0001	0.06393
620		AM0648	Vary gasy	2012-NA	Alaotra Mangoro_Vodiala	17.5254	48.1535	787	Gm			0.04867	0.95123	0.0001
621		AM0649	Inconnu	2012-NA	Alaotra Mangoro_Vodiala	17.5254	48.1535	787	Gm			0.06178	0.93812	0.0001
622		AM0650	Makalioka	2012-NA	Alaotra Mangoro_Vodiala	17.5254	48.1535	787	G1			0.90463	0.09527	0.0001
623		AM0651	Dista	2012-NA	Alaotra Mangoro_Vodiala	17.5254	48.1535	787	Admx			0.72093	0.27898	0.0001
624		AM0652	Rojo	2012-NA	Alaotra Mangoro_Vodiala	17.5254	48.1535	787	Gm			0.10437	0.89553	0.0001
627		AM0655	Makalioka	2012-NA	Alaotra Mangoro_Ambany Atsimon'Andranokobaka	18.0507	48.1505	905	G1			0.91322	0.08668	0.0001
628		AM0656	Tsemaka	2012-NA	Alaotra Mangoro_Ambany Atsimon'Andranokobaka	18.0507	48.1505	905	G1			0.94853	0.04937	0.00209
629		AM0657	Inconnu	2012-NA	Alaotra Mangoro_Ambany Atsimon'Andranokobaka	18.0507	48.1505	905	Admx			0.37886	0.61474	0.0064
630		AM0658	Mananjaona	2012-NA	Alaotra Mangoro_Ambany Atsimon'Andranokobaka	18.0507	48.1505	905	G1			0.94508	0.0001	0.05482
632		AM0660	Mipetraha raha hijery	2012-NA	Alaotra Mangoro_Ambodirano	18.1124	48.1527	929	G6			0.0001	0.0001	0.9998
633		AM0661	Inconnu	2012-NA	Alaotra Mangoro_Ambodirano	18.1124	48.1527	929	G6			0.0001	0.0001	0.9998
634		AM0662	Makalioka rouge	2012-NA	Alaotra Mangoro_Bembary	18.1555	48.1602	910	Admx			0.68397	0.31593	0.0001
637		AM0665	Inconnu	2012-NA	Alaotra Mangoro_Bembary	18.1555	48.1602	910	Admx			0.66043	0.33947	0.0001
638		AM0666	Inconnu	2012-NA	Alaotra Mangoro_Bembary	18.1555	48.1602	910	Admx			0.44744	0.55246	0.0001
639		AM0667	Vary Madinika	2012-NA	Alaotra Mangoro_Ambohidava	18.2324	48.1609	911	G1			0.93167	0.0001	0.06823
641		AM0669	Tsy matahotrosa	2012-NA	Alaotra Mangoro_Ambohimiarina	18.2359	48.1608	910	Admx			0.37509	0.62482	0.0001
642		AM0670	Jaune	2012-NA	Alaotra Mangoro_Ambohimiarina	18.2359	48.1608	910	Admx			0.51015	0.48842	0.00144
643		AM0671	Inconnu	2012-NA	Alaotra Mangoro_Ambohimiarina	18.2359	48.1608	910	Admx			0.52142	0.47848	0.0001
644		AM0672	Type Rojo	2012-NA	Alaotra Mangoro_Ampitambe	18.2507	48.1556	903	Admx			0.30354	0.69636	0.0001
288		AM0674	Rojo	2012-NA	Moyen Ouest_Ambodiafotsy	18.5612	47.2755	1271	Gm			0.07539	0.92451	0.0001
437		AM0678	Mena molotra	2012-NA	Moyen Ouest_Imerintsiatosika Antsoronkahitra	18.5905	47.1829	1298	Gm			0.10332	0.89658	0.0001
436		AM0680	Rojo mena	2012-NA	Moyen Ouest_Imerintsiatosika Antsoronkahitra	18.5905	47.1829	1298	Gm			0.05133	0.94857	0.0001
371		AM0683	Rojo	2012-NA	Moyen Ouest_Tsinjony	19.011	47.1633	1372	Gm			0.06897	0.93093	0.0001
438		AM0684	Inconnu	2012-NA	Moyen Ouest_Tsinjony	19.011	47.1633	1372	Gm			0.12589	0.87401	0.0001
428		AM0685	Inconnu	2012-NA	Moyen Ouest_Tsinjony	19.011	47.1633	1372	Gm			0.1135	0.8864	0.0001
459		AM0687	Kolokolo matoy	2012-NA	Moyen Ouest_Ambatomainty	18.5946	47.0257	1419	Admx			0.56735	0.3999	0.03276
463		AM0688	Inconnu	2012-NA	Moyen Ouest_Ambatomainty	18.5946	47.0257	1419	Admx			0.58832	0.41158	0.0001
222		AM0690	Vary manga kely	2012-NA	Moyen Ouest_Mariampona	19.0018	46.5909	1496	Admx			0.72921	0.27069	0.0001
395		AM0691	Vary botry mena	2012-NA	Moyen Ouest_Mariampona	19.0018	46.5909	1496	Gm			0.0001	0.94473	0.05517
120		AM0692	Inconnu	2012-NA	Moyen Ouest_Mariampona	19.0018	46.5909	1496	Gm			0.0001	0.97339	0.02651
135		AM0693	Rojo manga kely	2012-NA	Moyen Ouest_Ibonga	18.5635	46.5517	1293	G1			0.95857	0.0001	0.04133
136		AM0694	Rojo mena	2012-NA	Moyen Ouest_Ibonga	18.5635	46.5517	1293	Admx			0.44381	0.55609	0.0001
146		AM0695	Inconnu	2012-NA	Moyen Ouest_Ibonga	18.5635	46.5517	1293	Admx			0.375	0.6249	0.0001
147		AM0696	Inconnu	2012-NA	Moyen Ouest_Ampasamanatongotra	18.57	46.4946	1230	Gm			0.14562	0.85428	0.0001
149		AM0697	Inconnu	2012-NA	Moyen Ouest_Ampasamanatongotra	18.57	46.4946	1230	Gm			0.05676	0.94314	0.0001
153		AM0698	Sarindra	2012-NA	Moyen Ouest_Antanety be	18.5715	46.4858	1222	G1			0.91068	0.043	0.04632
160		AM0700	Inconnu	2012-NA	Moyen Ouest_Antanety be	18.5715	46.4858	1222	Admx			0.37737	0.59534	0.02729
171		AM0701	Inconnu	2012-NA	Moyen Ouest_Antanety be	18.5715	46.4858	1222	Gm			0.10473	0.89517	0.0001
174		AM0704	Rojo be	2012-NA	Moyen Ouest_Ambanitavy	19.0149	46.4405	1243	Gm			0.08232	0.91758	0.0001
199		AM0705	Rojo be	2012-NA	Moyen Ouest_Ambanitavy	19.0149	46.4405	1243	Gm			0.1287	0.8712	0.0001
203		AM0706	Chine	2012-NA	Moyen Ouest_Ambanitavy	19.0149	46.4405	1243	G1			0.94938	0.01298	0.03765
206		AM0707	Chine	2012-NA	Moyen Ouest_Ambanitavy	19.0149	46.4405	1243	G6			0.05497	0.02572	0.91931
210		AM0708	Kongo chine	2012-NA	Moyen Ouest_Ambanitavy	19.0149	46.4405	1243	Admx			0.44923	0.55067	0.0001
211		AM0709	Kongo chine	2012-NA	Moyen Ouest_Ambanitavy	19.0149	46.4405	1243	Admx			0.46764	0.53226	0.0001
212		AM0710	Chine taloha	2012-NA	Moyen Ouest_Ambodimanga	19.0421	46.4428	1240	Admx			0.78398	0.21529	0.00073
216		AM0711	Inconnu	2012-NA	Moyen Ouest_Ambodimanga	19.0421	46.4428	1240	Gm			0.05958	0.94032	0.0001
219		AM0712	Inconnu	2012-NA	Moyen Ouest_Ambodimanga	19.0421	46.4428	1240	Admx			0.25801	0.74189	0.0001
232		AM0716	Molotry madama	2012-NA	Moyen Ouest_Miarinatsimo	19.0857	46.4356	1489	Admx			0.20912	0.79079	0.0001
247		AM0718	Vary botry	2012-NA	Moyen Ouest_Ambodianerana	19.1151	46.4648	1407	Gm			0.09073	0.90917	0.0001
250		AM0719	Vary botry	2012-NA	Moyen Ouest_Ambodianerana	19.1151	46.4648	1407	Gm			0.0001	0.9998	0.0001
254		AM0720	Mavolamba	2012-NA	Moyen Ouest_Tanambao Mandaheloka	18.5521	46.1057	821	G1			0.93195	0.0001	0.06795
267		AM0721	Java mena	2012-NA	Moyen Ouest_Tanambao Mandaheloka	18.5521	46.1057	821	Admx			0.67364	0.32626	0.0001
269		AM0722	Japonais	2012-NA	Moyen Ouest_Tanambao Mandaheloka	18.5521	46.1057	821	G1			0.89031	0.03676	0.07294
284		AM0723	Tsemaka	2012-NA	Moyen Ouest_Tanambao Mandaheloka	18.5521	46.1057	821	G1			0.96113	0.03515	0.00372
11		AM0726	Manga kely	2012-NA	Moyen Ouest_Ambohipeno	18.5618	46.1227	897	G1			0.95969	0.0001	0.04021
292		AM0728	Kibity	2012-NA	Moyen Ouest_Ambohipeno	18.5618	46.1227	897	G1			0.96577	0.0001	0.03413
305		AM0729	Inconnu	2012-NA	Moyen Ouest_Ambohimiarina	18.5644	46.1636	824	Admx			0.27174	0.72816	0.0001
306		AM0730	Inconnu	2012-NA	Moyen Ouest_Ambohimiarina	18.5644	46.1636	824	G1			0.94157	0.0001	0.05833
307		AM0731	Java mena	2012-NA	Moyen Ouest_Andrambiazina	18.5628	46.2114	950	G1			0.85455	0.10626	0.03919
308		AM0732	Inconnu	2012-NA	Moyen Ouest_Andrambiazina	18.5628	46.2114	950	Admx			0.388	0.6119	0.0001
339		AM0736	Manga kely	2012-NA	Moyen Ouest_Fanjakamandroso	18.5531	46.2416	944	Gm			0.02175	0.97815	0.0001
340		AM0737	Manga kely	2012-NA	Moyen Ouest_Ambohitromby	19.0336	46.2501	889	G1			0.95999	0.0001	0.03991
344		AM0738	Kalabory	2012-NA	Moyen Ouest_Ambohitromby	19.0336	46.2501	889	G1			0.95854	0.0001	0.04136
351		AM0739	Miandry bararata	2012-NA	Moyen Ouest_Ambohitromby	19.0336	46.2501	889	G1			0.85472	0.10162	0.04366
353		AM0740	Manga kely	2012-NA	Moyen Ouest_Ambohitromby	19.0336	46.2501	889	G1			0.95798	0.0001	0.04192
354		AM0741	Bemaha	2012-NA	Moyen Ouest_Ambohitromby	19.0336	46.2501	889	G1			0.94697	0.0001	0.05293
356		AM0742	Masompoza	2012-NA	Moyen Ouest_Ambohitromby	19.0336	46.2501	889	G1			0.96926	0.0001	0.03064
359		AM0743	Inconnu	2012-NA	Moyen Ouest_Ambohitromby	19.0336	46.2501	889	G1			0.99889	0.0001	0.00101
361		AM0744	Sarindra	2012-NA	Moyen Ouest_Ambohitromby	19.0336	46.2501	889	G1			0.96954	0.0001	0.03036
363		AM0745	Vary volamena	2012-NA	Moyen Ouest_Marovoalavo	18.5845	46.3442	1014	Admx			0.66014	0.32708	0.01278
367		AM0747	Tsindry lahy	2012-NA	Analamanga_Plaine de Tan?By pass	18.5652	47.3311	1268	Gm			0.0001	0.97775	0.02215
369		AM0748	Rojo mena	2012-NA	Analamanga_Plaine de Tan?By pass	18.5652	47.3311	1268	Gm			0.0001	0.96861	0.03129
71		AM0750	Inconnu	2012-NA	Analamanga_Plaine de Tan?Alasora	18.5852	47.3239	1270	Gm			0.06989	0.90805	0.02206
372		AM0751	Rojo mena	2012-NA	Analamanga_Tsinjony	19.0841	47.3038	1337	Gm			0.02643	0.97262	0.00095
373		AM0752	Rojo mena	2012-NA	Analamanga_Tsinjony	19.0841	47.3038	1337	Gm			0.04521	0.95469	0.0001
376		AM0754	Rojo mena	2012-NA	Analamanga_Tsinjony	19.0841	47.3038	1337	Gm			0.0001	0.9756	0.0243
383		AM0756	Inconnu	2012-NA	Vakinankaratra_Behenjy	19.1252	47.2906	1387	Gm			0.0001	0.97154	0.02836
387		AM0759	Rojo mena	2012-NA	Vakinankaratra_Amboniriana	19.1952	47.2758	1473	Gm			0.00037	0.98722	0.01241
408		AM0761	Inconnu	2012-NA	Vakinankaratra_Ihazolava	19.2541	47.2433	1582	Gm			0.0001	0.96617	0.03373
454		AM0764	Manga vava	2012-NA	Vakinankaratra_Ihazolava	19.2541	47.2433	1582	Gm			0.0001	0.94589	0.05401
456		AM0765	Inconnu	2012-NA	Vakinankaratra_Ihazolava	19.2541	47.2433	1582	Gm			0.0001	0.95322	0.04668
101		AM0766	Tsipolitra	2012-NA	Vakinankaratra_Ihazolava	19.2735	47.2735	1572	G6			0.04346	0.02648	0.93006
462		AM0769	Mijoroa mba hijery	2012-NA	Vakinankaratra_Antanifotsy	19.3913	47.174	1581	Gm			0.0001	0.95754	0.04236
464		AM0771	Inconnu	2012-NA	Ambositra_Ivato	20.3652	47.115	1420	G1			0.92607	0.0001	0.07383
475		AM0772	Rojo	2012-NA	Ambositra_Ivato	20.3652	47.115	1420	G1			0.9405	0.0001	0.0594
478		AM0773	Inconnu	2012-NA	Ambositra_Ivato	20.3652	47.115	1420	Gm			0.0001	0.94593	0.05397
479		AM0774	Inconnu	2012-NA	Ambositra_Ivato	20.3652	47.115	1420	Gm			0.0001	0.96955	0.03035
487		AM0775	Vary lava	2012-NA	Ambositra_Ivato	20.3652	47.115	1420	G6			0.0001	0.06062	0.93928
496		AM0776	Inconnu	2012-NA	Ambositra_Ivato	20.3652	47.115	1420	Gm			0.0001	0.95078	0.04912
501		AM0777	Inconnu	2012-NA	Ambositra_Ivato	20.3652	47.115	1420	Gm			0.0001	0.96299	0.03691
507		AM0778	Telovolana	2012-NA	Ambositra_Ivato	20.3652	47.115	1420	G1			0.93091	0.0001	0.06899
524		AM0781	Vary botra	2012-NA	Ambositra_Ambositra Isaha	20.3118	47.1501	1280	Gm			0.0001	0.97583	0.02407
527		AM0782	Inconnu	2012-NA	Ambositra_Ambositra Isaha	20.3118	47.1501	1280	G1			0.99783	0.0001	0.00207
544		AM0783	Manga kely	2012-NA	Ambositra_Tanambao Tsarasaotra	20.2615	47.1139	1275	Gm			0.04454	0.95536	0.0001
561		AM0784	Inconnu	2012-NA	Ambositra_Tanambao Tsarasaotra	20.2615	47.1139	1275	Gm			0.06281	0.93709	0.0001
564		AM0785	Ambalalava	2012-NA	Ambositra_Tanambao Tsarasaotra	20.2615	47.1139	1275	Gm			0.08864	0.90522	0.00614
583		AM0786	Rija kely	2012-NA	Ambositra_Tanambao Tsarasaotra	20.2615	47.1139	1275	Gm			0.0001	0.98506	0.01484
590		AM0787	Fotsy kely	2012-NA	Ambositra_Tanambao Tsarasaotra	20.2356	47.0751	1210	Admx			0.33726	0.66264	0.0001
625		AM0788	Fotsy	2012-NA	Ambositra_Tanambao Tsarasaotra	20.2356	47.0751	1210	Gm			0.05124	0.94867	0.0001
626		AM0789	Mahasarika	2012-NA	Ambositra_Tanambao Tsarasaotra	20.2356	47.0751	1210	Admx			0.3485	0.6514	0.0001
631		AM0790	Manga vava	2012-NA	Ambositra_Ilaka centre	20.1907	48.0807	1350	G6			0.00608	0.08595	0.90797
635		AM0791	Vary mena	2012-NA	Ambositra_Ilaka centre	20.1233	48.0538	1365	Gm			0.0001	0.93792	0.06198
636		AM0792	Mangatovo	2012-NA	Ambositra_Ilaka centre	20.1233	48.0538	1365	Gm			0.05501	0.94489	0.0001
640		AM0793	Mavokely	2012-NA	Ambositra_Sahanivotry	20.093	47.05	1350	G1			0.93672	0.0001	0.06318
39		AM0795	Mena	2012-NA	Ambositra_Sahanivotry	20.093	47.05	1350	Gm			0.05984	0.9325	0.00766
40		AM0796	Mangataho	2012-NA	Ambositra_Sahanivotry	20.093	47.05	1350	Gm			0.03553	0.95378	0.01069
41		AM0797	Inconnu	2012-NA	Ambositra_Sahanivotry	20.093	47.05	1350	Gm			0.06544	0.93295	0.00161
42		AM0798	Fotsy kely	2012-NA	Ambositra_Manandona	20.0231	47.0316	1365	G1			0.99788	0.0001	0.00202
43		AM0799	Inconnu	2012-NA	Ambositra_Manandona	20.0231	47.0316	1365	G6			0.0001	0.0081	0.9918
84		AM0800	Inconnu	2012-NA	Ambositra_Manandona	20.0231	47.0316	1365	Gm			0.04815	0.95175	0.0001
130		AM0803	Tsipala	2012-NA	Mahajanga_Marotaolana	17.1439	46.5534	319	Admx			0.70497	0.29493	0.0001
615		AM0820	Tsipala	2012-NA	Mahajanga_Marotaolana	17.1439	46.5534	319	Admx			0.70736	0.29254	0.0001
616		AM0821	Tsipala	2012-NA	Mahajanga_Marotaolana	17.1439	46.5534	319	Admx			0.7064	0.2935	0.0001
143		AM0824	Makalioka 34	2012-NA	Alaotra Mangoro_Ambodiakatra	18.5338	48.1407	924	G1			0.90797	0.09193	0.0001
231		AM0844	Rojo	2012-NA	Vakinankaratra_Ihazolava	19.2541	47.2433	1582	Gm			0.0001	0.98335	0.01655
318		AM0854	Rojo	2012-NA	Vakinankaratra_Ihazolava	19.2541	47.2433	1582	Gm			0.0001	0.92523	0.07468
319		AM0855	Rojo	2012-NA	Vakinankaratra_Ihazolava	19.2541	47.2433	1582	Gm			0.0001	0.94066	0.05924
320		AM0856	Rojo	2012-NA	Vakinankaratra_Ihazolava	19.2541	47.2433	1582	Gm			0.0001	0.95134	0.04856
619		AM0858	Rojo	2012-NA	Vakinankaratra_Ihazolava	19.2541	47.2433	1582	Gm			0.0001	0.9469	0.053
392		AM0861	Rojo	2012-NA	Vakinankaratra_Ihazolava	19.2541	47.2433	1582	Gm			0.00739	0.99251	0.0001
112		AM0862	Rojo	2012-NA	Vakinankaratra_Ihazolava	19.2541	47.2433	1582	Gm			0.0001	0.91716	0.08274
