# Supplementary material for: Evolutionary Processes Involved in the Emergence and Expansion of an Atypical O. sativa Group in Madagascar
Source: Rice (N Y). 2021 May 20;14:44. doi: 10.1186/s12284-021-00479-8 (PMC8137759; doi:10.1186/s12284-021-00479-8)
Supplement: Supplementary file 8 — Additional file 8: Supplementary Table S2: List of the 3K-RG project accessions used in the present study. [file 12284_2021_479_MOESM8_ESM.xlsx]

## Sheet: Feuil1
Supplementary table 2: List 3K-RG project accessions used in the present study.
Sample ID	Project - ID	Name	Country of origin	Group (Wang & al., 2018)	Group (sNMF, K=5)
645	B001	Heibiao	China	GJ-tmp	GJ
646	B002	Sansuijin	China	GJ-tmp	GJ
647	B003	Zaoshengbai	China	GJ-adm	GJ
648	B004	Qiuguangtengxi 104	Japan	GJ-tmp	GJ
649	B005	Wanshi	Japan	GJ-tmp	GJ
650	B010	Malaihong	Malaysia	XI-1A	XI
651	B012	2037 (Rajahamsal)	India	XI-2	Admix
652	B013	Sri Lanka 1	Sri_lanka	XI-adm	XI
653	B014	Wuziluosi 215	Soviet_Union	GJ-tmp	GJ
654	B023	Gaoliqiu	North_Korea	GJ-tmp	GJ
655	B024	Xianluosichi	Thailand	XI-1A	XI
656	B025	Djanda Mandja	Indonesia	GJ-trp	GJ
657	B026	Padi Ladang Ase Polo Komek	Indonesia	XI-adm	Admix
658	B029	Dumai	India	XI-1B	XI
659	B030	Jaibattey	India	XI-adm	XI
660	B031	Ngatsin	India	XI-2	Admix
661	B032	Rohini	India	XI-1B	XI
662	B044	Santiannuo	Japan	XI-adm	Admix
663	B045	Gongchengxiang	Japan	GJ-tmp	GJ
664	B046	Qiutianxiaoting	Japan	GJ-tmp	GJ
665	B047	Zhenfu 8	Japan	GJ-tmp	GJ
666	B048	CISOKAN	Indonesia	XI-1B	XI
667	B049	Zacaodao 13	Nepal	cA (Aus)	Admix
669	B056	Tieganwu	China	GJ-tmp	GJ
670	B057	Xiushui 115	China	GJ-tmp	GJ
671	B058	Erjiunan 1	China	XI-1B	XI
672	B059	Nanjing 11	China	XI-1A	XI
673	B060	Aijiaonante	China	XI-1A	XI
674	B062	Nantehao	China	XI-1A	XI
675	B063	Guizhao 2	China	XI-1A	XI
676	B064	Xiangzaoxian 7	China	XI-adm	XI
677	B065	Huangsiguizhan	China	XI-adm	XI
678	B066	Guangkexiangnuo	China	GJ-tmp	GJ
679	B067	Funingzipigengzi	China	XI-1A	XI
680	B068	Gaoyangdiandao dahongmang	China	GJ-tmp	GJ
681	B069	Dandongludao	China	GJ-adm	GJ
682	B070	Laoguangtou 83	China	GJ-adm	GJ
683	B071	Muxiqiu	China	GJ-tmp	GJ
684	B072	Qiuqianbai	China	XI-1A	XI
685	B074	Taishannuo	China	XI-1A	XI
686	B075	Jinbaoyin	China	XI-adm	XI
687	B076	Minbeiwanxian	China	XI-adm	XI
688	B077	Yizhixiang	China	GJ-tmp	GJ
689	B079	Esiniu	China	XI-1A	XI
690	B081	Heidu 4	China	XI-1A	XI
691	B082	Qiyuexian	China	XI-adm	XI
692	B083	Dongtingwanxian	China	XI-1A	XI
693	B084	Bawangbian 1	China	Admix	Admix
694	B085	Xugunuo	China	XI-1A	XI
695	B086	Muguanuo	China	Admix	Admix
696	B087	Zhongnong 4	China	XI-2	XI
697	B089	Qitoubaigu3	China	XI-adm	XI
698	B090	Zimi	China	XI-adm	XI
699	B091	Xiaohonggu	China	XI-adm	XI
700	B093	Qitougu	China	XI-1A	XI
701	B094	Zinuo	China	XI-1A	XI
702	B095	Mowangguneiza	China	XI-adm	XI
703	B097	Jiienuo	China	XI-adm	XI
704	B100	Hongkezhenuo	China	GJ-tmp	GJ
705	B101	Yangkenuo	China	GJ-tmp	GJ
706	B102	Maguzi	China	GJ-tmp	GJ
707	B103	Laohongdao	China	GJ-tmp	GJ
708	B104	Jiabala	India	XI-1A	XI
709	B105	Baoxuan 21	China	XI-adm	XI
710	B106	Wenxiangnuo	China	XI-adm	XI
711	B107	Dawannuo	China	XI-adm	XI
712	B108	Xianggu	China	XI-adm	XI
713	B109	Lengshuigu 2	China	GJ-adm	GJ
714	B110	Huangpinuo	China	GJ-tmp	GJ
715	B111	Zimangfeie	China	GJ-tmp	GJ
716	B112	Liusha 1	China	XI-1A	XI
717	B113	Chenwan 3	China	XI-adm	XI
718	B114	Chengduai 3	China	XI-1A	XI
719	B115	Aimakang	China	XI-1A	XI
720	B116	Shufeng 101	China	XI-adm	XI
721	B117	Lixingeng	China	GJ-tmp	GJ
722	B118	Ergangai	China	XI-adm	XI
723	B119	Guangluai 15-1	China	XI-1A	XI
724	B120	Hongwan 1	China	XI-adm	XI
725	B121	Luke 3	China	XI-1A	XI
726	B122	Liaogeng 287	China	GJ-tmp	GJ
727	B123	Zaoshuxiangheimi	China	XI-adm	XI
728	B126	Zaoxian 240	China	XI-1A	XI
729	B127	Dangyu 5	China	XI-1A	XI
730	B128	Sibeitizhao 6	China	XI-adm	Admix
731	B129	Hongainuo	China	XI-adm	XI
732	B130	Wanlixian	China	XI-1A	XI
733	B131	Aizizhan	China	XI-adm	XI
734	B132	Xiaobaimi	China	XI-adm	XI
735	B133	Yanshuichi	China	XI-adm	XI
736	B134	Xishi 15	China	GJ-sbtrp	GJ
737	B135	Honggenghangu3	China	XI-adm	XI
738	B136	Yuyannuo	China	GJ-adm	GJ
739	B138	Gu 154	China	XI-adm	XI
740	B141	Geng 7623	China	Admix	Admix
741	B142	Ninghui 21	China	Admix	Admix
742	B145	Teqingxuanhui	China	XI-adm	XI
743	B147	Baikehanhe	China	XI-1A	XI
744	B148	Lengshuinuo	China	GJ-adm	GJ
745	B149	Haoxiang	China	XI-1A	XI
746	B152	Zaoshunonghu 6	China	GJ-tmp	GJ
747	B153	Qingsiai 16B	China	XI-adm	XI
748	B155	Baoxie-7B	China	XI-adm	XI
749	B156	G Zhenshan 97B	China	XI-1A	XI
750	B158	Taizhong 65/taizhongHR539	China	Admix	Admix
751	B159	Taizhongzailai 1/taizhong65	China	XI-adm	XI
752	B160	Shuiyuan 300Li	China	GJ-tmp	GJ
753	B161	Yelicanghua	China	GJ-tmp	GJ
754	B162	Baigedao	China	GJ-tmp	GJ
755	B163	Liushizao	China	XI-1A	XI
756	B164	Qingke	China	cA (Aus)	cA (Aus)
757	B165	Haohuangla	China	XI-adm	XI
758	B166	Jianghuadao	North_Korea	GJ-tmp	GJ
759	B167	Qingjinzaosheng	North_Korea	GJ-tmp	GJ
760	B168	Zhuyuan	Japan	GJ-tmp	GJ
761	B169	Ailuyu	Japan	GJ-tmp	GJ
762	B173	Tjantajan	Indonesia	Admix	Admix
763	B182	Chimao	Japan	GJ-tmp	GJ
764	B183	Qingnuo Kyohatamochi	Japan	GJ-tmp	GJ
765	B195	PMS 10B	India	XI-adm	XI
766	B196	Taidongludao	China	GJ-trp	GJ
767	B197	Taizhongxianxuan 2	China	XI-1A	XI
768	B198	Jiefangxian	China	XI-1A	XI
769	B199	Hongmisandan	China	GJ-tmp	GJ
770	B201	Chengnongshuijing	China	XI-1B	XI
771	B202	Baoxie 123B	China	XI-adm	XI
772	B203	Biwusheng	China	XI-adm	XI
773	B204	Longhuamaohu	China	GJ-tmp	GJ
774	B205	Cunsanli	China	GJ-adm	GJ
775	B207	Aihechi	China	XI-adm	XI
776	B208	Lucaihao	China	XI-1A	XI
777	B210	Nanxiongzaoyouzhan	China	XI-1A	XI
778	B212	Chikenuo	China	GJ-tmp	GJ
779	B213	Liuyenian	China	XI-1A	XI
780	B214	Xuanenchangtanqingzhan	China	XI-1B	XI
781	B215	Hongqi 5	China	GJ-tmp	GJ
782	B216	Hanmadao4	China	XI-1A	XI
783	B217	Honggu	China	XI-1B	XI
784	B218	Wuzidui	China	GJ-tmp	GJ
785	B219	Haolai	China	XI-adm	XI
786	B221	Fanhaopi	China	XI-1A	XI
787	B222	Beizinuo	China	XI-1A	XI
788	B224	Younian	China	XI-1A	XI
789	B225	Guantuibaihe 1	China	GJ-tmp	GJ
790	B226	Heimangdao	China	GJ-tmp	GJ
791	B227	Menjiagao 1	China	XI-adm	XI
792	B228	Haobayong 1	China	GJ-adm	GJ
793	B229	Menjiading 2	China	XI-adm	XI
794	B230	Banjiemang2	China	GJ-adm	GJ
795	B232	Xiangaizao 10hao	China	XI-1B	XI
796	B233	Xiangwanxian 1	China	XI-adm	XI
797	B235	Zhonghua 8	China	GJ-tmp	GJ
798	B236	Jindao 1	China	GJ-tmp	GJ
799	B238	Momi	China	XI-adm	XI
800	B239	Zhendao 232	China	XI-1A	XI
801	B240	Zhengdao 5	China	GJ-tmp	GJ
802	B241	Lamujia	China	GJ-sbtrp	GJ
803	B244	Xiangdao	China	XI-1A	XI
804	B245	Shanjiugu	China	GJ-sbtrp	GJ
805	B246	Laozaogu	China	XI-adm	XI
806	B248	Zhuzhen B	China	XI-1A	XI
807	B249	Chaoyangyihao B	China	XI-1A	XI
808	B250	Annongwangeng B	China	GJ-tmp	GJ
809	B252	Xiangai B	China	XI-adm	XI
810	B253	Jiangnongzao 1 B	China	XI-adm	XI
811	B255	Dianrui 409B	China	XI-adm	XI
812	B258	Xingguo	China	GJ-tmp	GJ
813	B259	Leihuozhan	China	XI-1A	XI
814	B260	Mamagu	China	XI-1A	XI
815	B261	Meihuanuo	China	XI-1A	XI
816	B263	Weiguo	China	GJ-tmp	GJ
817	B264	Sanbaili	China	XI-1A	XI
818	B265	Wukezhan	China	XI-adm	XI
819	B266	Haomake (K)	China	GJ-sbtrp	GJ
820	B268	Nangaogu	China	XI-adm	XI
821	B269	Yuefu	China	GJ-tmp	GJ
871	CX100	Palung 2	Nepal	XI-1B	Admix
872	CX101	Hei Mi Chan	Taiwan	XI-1A	XI
873	CX102	Tek Si Chut	Taiwan	XI-1A	XI
874	CX104	Sadri rice 1	Iran	cB (Bas)	cB (Bas)
875	CX108	Ziri	India	Admix	Admix
824	CX11	Gumei 2	China	GJ-adm	GJ
876	CX112	Ginga	Japan	Admix	Admix
877	CX114	Guang Lu Ai 4	China	XI-1A	XI
878	CX115	Yun hui 72	China	XI-adm	Admix
879	CX116	Wudadaozhong	North_Korea	GJ-tmp	GJ
880	CX118	Yetuozai	China	XI-adm	XI
825	CX12	Huagengxian 74	China	XI-adm	XI
881	CX122	Tai-Zhong-Xian 10	Taiwan	XI-adm	XI
882	CX123	Yu Qiu Gu	China	XI-1A	XI
883	CX125	CAOZHAO-2	China	XI-1B	XI
884	CX128	Gajale	Nepal	XI-adm	XI
885	CX129	MOLOK	Indonesia	GJ-trp	GJ
886	CX130	CHIPDA	India	XI-2	Admix
887	CX131	ZALE	Myanmar	XI-1A	XI
888	CX133	Zhengshan97	China	XI-1A	XI
826	CX14	Chennong 265	China	GJ-tmp	GJ
889	CX140	Nipponbare	Japan	GJ-tmp	GJ
890	CX141	Padi Siam Kuning	Malaysia	XI-3	XI
891	CX142	Ai Yeh Lu	China	GJ-adm	GJ
892	CX143	Khasar	Iran	cB (Bas)	cB (Bas)
893	CX145	Minghui 63	China	XI-adm	XI
894	CX148	Sri Raja	Malaysia	XI-3	XI
895	CX149	Karnal Local	India	cB (Bas)	cB (Bas)
827	CX15	Y 134	China	XI-1B	Admix
896	CX150	Chorofa	Philippines	XI-1B	XI
897	CX151	AZUCENA	Philippines	GJ-trp	GJ
898	CX153	Jalmagna	India	XI-2	XI
899	CX154	Khao Dawk Mali 105	Thailand	XI-3	XI
900	CX155	Madhukar	India	XI-2	Admix
828	CX16	Yuan jing 7	China	GJ-tmp	GJ
901	CX165	Wuyugeng 3	China	GJ-tmp	GJ
829	CX17	Yuexiangzhan	China	XI-adm	XI
830	CX18	Zaoxian 14	China	XI-1A	XI
902	CX182	SLG 1	Japan	XI-adm	XI
831	CX19	Zhong 413	China	XI-adm	XI
832	CX20	Zihui 100	China	XI-adm	XI
903	CX207	Gaozi	China	XI-adm	XI
904	CX212	Nongken 58	Japan	GJ-tmp	GJ
905	CX213	Chennong 89366	China	GJ-tmp	GJ
906	CX221	Zhongyouzao 81	China	XI-adm	XI
907	CX227	KASALATH	Japan	cA (Aus)	cA (Aus)
908	CX228	Bala	India	XI-adm	Admix
833	CX23	Rasi	Indonesia	XI-3	XI
909	CX236	Vandana	na	XI-adm	Admix
910	CX248	Kinandang Patong	Philippines	GJ-trp	GJ
834	CX25	Cisanggarung	Indonesia	XI-1B	XI
911	CX251	Xudao 4	China	GJ-tmp	GJ
835	CX26	Amol3(Sana)	Iran	XI-1B	XI
912	CX266	DINORADO	Philippines	GJ-trp	GJ
913	CX268	ARROZVERMELHO	Philippines	XI-adm	XI
836	CX27	Khazar	Iran	XI-adm	XI
914	CX270	TAICHUNGNATIVE1	Taiwan	XI-1A	XI
915	CX273	NONA BOKRA	India	XI-adm	XI
837	CX28	Gayabyeo	South_Korea	XI-1B	XI
916	CX282	Lijiangxintuanheigu	China	GJ-adm	GJ
917	CX284	Han 502	China	GJ-adm	GJ
918	CX285	Nonglinnuo	China	GJ-trp	GJ
838	CX29	Milyang 23	North_Korea	Admix	Admix
919	CX304	Luyin 46	China	XI-adm	XI
920	CX305	ZH 5	China	XI-1B	XI
921	CX306	Mongolia Rice	China	GJ-tmp	GJ
839	CX31	Hnankar	Myanmar	XI-1B	XI
922	CX315	Zidao	North_Korea	GJ-tmp	GJ
923	CX317	MR 19	China	GJ-tmp	GJ
924	CX318	Heiheaihui	China	XI-adm	XI
925	CX319	Mengguandamagu	China	XI-adm	XI
840	CX32	Manauthukha	Myanmar	GJ-adm	Admix
926	CX328	Baoxuan 21	China	XI-1A	XI
927	CX329	Jinchuanyihao	China	GJ-tmp	GJ
841	CX33	Shwe Thwe Yin Hyv	Myanmar	XI-1B	XI
928	CX330	Yueguang	Japan	GJ-tmp	GJ
929	CX343	Wanxian 77	China	XI-adm	XI
930	CX344	Hexi 41	China	GJ-tmp	GJ
931	CX345	Yungeng 23	China	GJ-tmp	GJ
932	CX346	SAGC-4	China	XI-adm	XI
933	CX348	Zhonghua 1	China	XI-1B	XI
934	CX350	Wuyugeng 20	China	GJ-tmp	GJ
935	CX352	BD 007	China	GJ-trp	GJ
936	CX353	CAU 1	China	GJ-adm	GJ
937	CX355	Yunlu 102	China	GJ-trp	GJ
938	CX356	Yandao 8	China	GJ-tmp	GJ
939	CX359	Yunlu 103	China	GJ-trp	GJ
940	CX367	Haogelao	China	GJ-trp	GJ
941	CX368	N 22	India	cA (Aus)	cA (Aus)
942	CX370	Chenghui 727	China	XI-1B	XI
943	CX380	Yandao 9	China	GJ-tmp	GJ
944	CX383	Hongza	China	GJ-tmp	GJ
945	CX384	Fengza	China	GJ-tmp	GJ
946	CX388	KR 200	Thailand	XI-1B	XI
947	CX390	Yuelianggu	China	XI-adm	XI
948	CX391	YJ 30	China	GJ-tmp	GJ
949	CX393	Huangsizhan	China	XI-1B	XI
950	CX394	Molizhanxuan	China	XI-1B	XI
951	CX395	YSBR 1	China	Admix	Admix
952	CX396	Guandong 194 (Soft Rice)	Japan	GJ-tmp	GJ
953	CX397	Nangeng 46 (Soft Rice)	China	GJ-tmp	GJ
954	CX399	Matatag 2	Philippines	XI-1B	XI
842	CX45	Dhan 4	India	XI-1B	XI
843	CX46	Pusa (Basmati 1)	India	Admix	Admix
844	CX47	Diangeng	China	GJ-tmp	GJ
845	CX50	Ai Zi DAO	China	XI-1B	XI
846	CX51	Babaomi	China	XI-adm	XI
847	CX52	Diandun 502	China	XI-adm	XI
848	CX53	Jiangxisimiao	China	XI-adm	XI
955	CX534	Tongnian 1	China	GJ-tmp	GJ
849	CX54	Linyitangdao	China	XI-adm	XI
956	CX548	Zhongjian 100	China	XI-adm	XI
850	CX55	Pengshantieganzhan	China	XI-1A	XI
851	CX56	Yunguang 8	China	GJ-tmp	GJ
852	CX57	Zhongchao 123	China	GJ-tmp	GJ
853	CX59	Milagrosa, Zawa Banday	Philippines	cB (Bas)	cB (Bas)
854	CX60	Basmati	India	XI-1B	XI
855	CX61	Bhavani	India	XI-1A	XI
856	CX63	Jhona 349	India	cA (Aus)	cA (Aus)
857	CX65	Domsiah	Iran	cB (Bas)	cB (Bas)
858	CX66	Tarom molaii	Iran	cB (Bas)	cB (Bas)
859	CX67	Binam	Iran	cB (Bas)	cB (Bas)
860	CX71	Innmayebaw	Malaysia	XI-3	XI
861	CX72	Basmati 385	Pakistan	cB (Bas)	Admix
822	CX8	Chenghui 448	China	XI-adm	XI
862	CX88	Huanyangnian	China	XI-1A	XI
823	CX9	Fengaizhan	China	XI-1B	XI
863	CX90	Chhomromg	Nepal	XI-1B	Admix
864	CX91	Govind	India	XI-1B	XI
865	CX93	TGMS 29	India	XI-adm	XI
866	CX94	Swarna	India	XI-adm	XI
867	CX96	Ajaya	India	XI-1B	XI
868	CX97	Budda	India	XI-1B	XI
869	CX98	Doddabyranella	India	XI-2	Admix
870	CX99	Doddi	India	XI-2	Admix
1361	IRIS_313-10000	SUWEON 311::IRGC 61890-1	Korea, Republic of	XI-1B	XI
1362	IRIS_313-10007	GARURA::IRGC 64111-1	Nepal	XI-adm	XI
1363	IRIS_313-10016	BOHOTO BALOOCHESTAN::IRGC 66237-1	Iran	XI-adm	XI
1364	IRIS_313-10020	HODARAWALA::IRGC 67631-1	Sri Lanka	cA (Aus)	Admix
1370	IRIS_313-10040	MILYANG 77::IRGC 69340-1	Korea, Republic of	XI-1B	XI
1374	IRIS_313-10056	HOKURIKU 52::IRGC 72491-1	Japan	GJ-sbtrp	GJ
1375	IRIS_313-10057	CHUGOKU 68 HEN::IRGC 72514-1	Japan	GJ-tmp	GJ
1376	IRIS_313-10059	DACHEONGBYEO::IRGC 72533-1	Korea, Republic of	GJ-tmp	GJ
1377	IRIS_313-10065	JAERAERYUKDO::IRGC 73053-1	Korea, Republic of	GJ-trp	GJ
1378	IRIS_313-10067	JEONBUKGUNGWEONNA::IRGC 73055-1	Korea, Republic of	GJ-trp	GJ
1379	IRIS_313-10071	CHIYODA WASE::IRGC 74467-1	Japan	GJ-trp	GJ
1380	IRIS_313-10073	OWARI MOCHI::IRGC 74513-1	Japan	GJ-trp	GJ
1381	IRIS_313-10074	RIKU AIKOKU::IRGC 74514-1	Japan	GJ-trp	GJ
1382	IRIS_313-10075	SANGOKU::IRGC 74518-1	Japan	GJ-trp	GJ
1383	IRIS_313-10076	SHINA MOCHI::IRGC 74523-1	Japan	GJ-trp	GJ
1384	IRIS_313-10077	TAMASHIRO HIKARI::IRGC 74534-1	Japan	XI-adm	XI
1385	IRIS_313-10078	YOSHINO MOCHI::IRGC 74550-1	Japan	GJ-trp	GJ
1386	IRIS_313-10079	DANGO MOCHI::IRGC 74551-1	Japan	GJ-trp	GJ
1387	IRIS_313-10080	HIRAKAWA OKUTE::IRGC 74554-1	Japan	GJ-trp	GJ
1388	IRIS_313-10092	CHALBYEO::IRGC 77639-1	Korea, Republic of	GJ-tmp	GJ
1389	IRIS_313-10093	CHEONJUDO::IRGC 77644-1	Korea, Republic of	GJ-tmp	GJ
1390	IRIS_313-10094	GAWICHAL::IRGC 77653-1	Korea, Republic of	GJ-trp	GJ
1391	IRIS_313-10096	JOKJEBICHAL::IRGC 77663-1	Korea, Republic of	GJ-adm	GJ
1392	IRIS_313-10097	MAEKJO::IRGC 77666-1	Korea, Republic of	GJ-tmp	GJ
1395	IRIS_313-10103	DALSUNG 41::IRGC 79385-1	Korea, Republic of	XI-adm	Admix
1396	IRIS_313-10124	GALSAEGSSAL SHAREI::IRGC 82881-1	Korea, Republic of	GJ-tmp	GJ
1397	IRIS_313-10129	SAN SHIH TSI::IRGC 1038-1	China	XI-1A	XI
1398	IRIS_313-10134	PIN GAEW 56::IRGC 7887-1	Thailand	XI-3	XI
1399	IRIS_313-10148	CAUVERY::IRGC 45255-1	India	XI-adm	XI
1400	IRIS_313-10150	N 22::IRGC 46459-1	India	cA (Aus)	cA (Aus)
1401	IRIS_313-10152	KETAN MENAH::IRGC 48733-1	Indonesia	GJ-trp	GJ
1402	IRIS_313-10154	HE GU TSAO::IRGC 51302-1	China	XI-1A	XI
1403	IRIS_313-10164	HAN NUO::IRGC 59591-1	China	GJ-tmp	GJ
1404	IRIS_313-10168	MEI FENG 9::IRGC 63735-1	China	XI-adm	XI
1405	IRIS_313-10170	MIN ZAO 6::IRGC 63772-1	China	XI-1A	XI
1406	IRIS_313-10171	YA NONG ZAO 4::IRGC 63908-1	China	XI-1A	XI
1407	IRIS_313-10176	NAM ROO::IRGC 66996-1	Thailand	GJ-sbtrp	GJ
1408	IRIS_313-10177	DA GANG ZHAN::IRGC 67103-1	China	XI-adm	XI
1409	IRIS_313-10178	GAO JIAO BAI::IRGC 68047-1	China	XI-1A	XI
1410	IRIS_313-10179	GUI HUA ZAO::IRGC 68060-1	China	XI-adm	XI
1411	IRIS_313-10189	DA NUO (ZHAN)::IRGC 72025-1	China	XI-1A	XI
1412	IRIS_313-10190	DENG DENG QI::IRGC 72036-1	China	XI-1A	XI
1413	IRIS_313-10191	MIN KE ZHAN::IRGC 72230-1	China	XI-1A	XI
1414	IRIS_313-10196	GUO DI HEI::IRGC 72697-1	China	GJ-trp	GJ
1415	IRIS_313-10211	BAI HE::IRGC 76438-1	China	XI-1A	XI
1416	IRIS_313-10221	BA BAI GU::IRGC 79580-1	China	XI-adm	XI
1417	IRIS_313-10224	HUA LI ZAO::IRGC 80950-1	China	XI-1A	XI
1418	IRIS_313-10226	TONG GU HONG::IRGC 81026-1	China	XI-adm	XI
1419	IRIS_313-10228	HAN NUO::IRGC 82350-1	China	GJ-tmp	GJ
1420	IRIS_313-10239	LIU XU::IRGC 109232-1	China	XI-adm	XI
1421	IRIS_313-10428	SERAUP 50::IRGC 14-1	Malaysia	XI-3	XI
1422	IRIS_313-10429	TAICHUNG 150::IRGC 80-1	Taiwan	GJ-tmp	GJ
1423	IRIS_313-10430	GINMASARI::IRGC 242-1	Japan	GJ-tmp	GJ
1424	IRIS_313-10433	TP MIL 53::IRGC 326-2	Philippines	XI-adm	XI
1425	IRIS_313-10437	NORIN 21::IRGC 493-1	Japan	GJ-tmp	GJ
1426	IRIS_313-10440	NAGKAYAT::IRGC 584-1	Philippines	GJ-tmp	GJ
1427	IRIS_313-10441	CASIBON::IRGC 589-2	Philippines	XI-adm	XI
1428	IRIS_313-10448	BINOLAYANGUN::IRGC 791-2	Philippines	XI-3	XI
1429	IRIS_313-10450	CHAN KU::IRGC 1069-1	China	XI-1A	XI
1430	IRIS_313-10453	LU TAO 2::IRGC 1175-1	China	GJ-adm	GJ
1431	IRIS_313-10469	KINUGASAWASE::IRGC 2609-1	Japan	GJ-tmp	GJ
1432	IRIS_313-10476	PACHCHAIPERUMAL 2462-11::IRGC 3474-1	Sri Lanka	XI-2	Admix
1433	IRIS_313-10477	RUSTY LATE::IRGC 3506-1	China	XI-adm	XI
1434	IRIS_313-10485	CATIBOS::IRGC 3762-1	Philippines	GJ-trp	GJ
1435	IRIS_313-10489	MOROPOTOL::IRGC 3909-1	Philippines	GJ-trp	GJ
1436	IRIS_313-10497	CE IN TSAN::IRGC 4362-1	China	XI-1A	XI
1437	IRIS_313-10502	TON ROO SHUN::IRGC 4572-1	China	XI-1A	XI
1438	IRIS_313-10503	HA GOO::IRGC 4577-1	China	XI-1A	XI
1439	IRIS_313-10504	HSIEH DAU::IRGC 4727-1	China	XI-1A	XI
1440	IRIS_313-10506	PARN A 191::IRGC 4932-1	Thailand	XI-3	XI
1441	IRIS_313-10507	HSIANG TSENF TAO::IRGC 5008-1	Taiwan	GJ-trp	GJ
1442	IRIS_313-10510	MAGSIING::IRGC 5211-1	Philippines	XI-adm	XI
1443	IRIS_313-10511	MACAN SAPAC::IRGC 5212-2	Philippines	XI-3	XI
1444	IRIS_313-10514	CAMPENA::IRGC 5452-2	Philippines	XI-adm	XI
1445	IRIS_313-10517	SIPOT::IRGC 5825-1	Philippines	XI-3	XI
1446	IRIS_313-10518	KHAYANGYA D 34-181::IRGC 5861-2	Myanmar	XI-adm	XI
1447	IRIS_313-10521	SANNABATHA::IRGC 5971-1	India	cB (Bas)	cB (Bas)
1448	IRIS_313-10522	SUKAMANDI 1005::IRGC 6065-1	Indonesia	Admix	Admix
1449	IRIS_313-10525	BANDANG PUTIH 680::IRGC 6133-2	Indonesia	XI-3	XI
1450	IRIS_313-10537	KALAMON 113::IRGC 6534-3	Bangladesh	Admix	Admix
1451	IRIS_313-10539	BADAL 76::IRGC 6586-1	Bangladesh	XI-2	XI
1452	IRIS_313-10542	BELLO::IRGC 6658-2	India	XI-2	Admix
1453	IRIS_313-10543	DODGUI::IRGC 6666-1	India	cA (Aus)	cA (Aus)
1454	IRIS_313-10544	DONGREM::IRGC 6688-1	India	XI-2	Admix
1455	IRIS_313-10549	RATUA 81::IRGC 6829-1	Pakistan	cA (Aus)	cA (Aus)
1456	IRIS_313-10557	KONG MARETH 4 T 1::IRGC 7248-3	Cambodia	XI-3	XI
1457	IRIS_313-10558	LITCHIKIANG::IRGC 7287-1	China	GJ-tmp	GJ
1458	IRIS_313-10559	FI LAI FENG::IRGC 7288-1	China	GJ-tmp	GJ
1459	IRIS_313-10560	TA PAI MAUNG::IRGC 7292-1	China	XI-1A	XI
1460	IRIS_313-10561	NAN TEO 14::IRGC 7304-1	China	XI-1A	XI
1461	IRIS_313-10562	SENG CHUI LIN::IRGC 7313-1	China	GJ-adm	Admix
1462	IRIS_313-10564	250 KUNGANI 1::IRGC 7370-1	Japan	GJ-tmp	GJ
1463	IRIS_313-10567	AIKAWA 44::IRGC 7676-1	Japan	GJ-tmp	GJ
1464	IRIS_313-10568	OITA MII 120::IRGC 7696-1	Japan	GJ-tmp	GJ
1465	IRIS_313-10569	BEN KEI::IRGC 7769-1	Japan	GJ-tmp	GJ
1466	IRIS_313-10570	CHUSEI HONEN::IRGC 7777-1	Japan	GJ-tmp	GJ
1467	IRIS_313-10575	KAYANGYA D 402::IRGC 7927-2	Myanmar	XI-adm	XI
1468	IRIS_313-10577	IFUGAO RICE::IRGC 8052-1	Philippines	GJ-trp	GJ
1469	IRIS_313-10578	PARAY QIKUG KABAYUH::IRGC 8059-1	Philippines	GJ-trp	GJ
1470	IRIS_313-10580	PARAY KINARABAW::IRGC 8083-1	Philippines	GJ-trp	GJ
1471	IRIS_313-10581	P PEY SIQAT::IRGC 8129-1	Philippines	GJ-trp	GJ
1472	IRIS_313-10582	QINOGNAS::IRGC 8135-1	Philippines	GJ-trp	GJ
1473	IRIS_313-10583	TSAO SIAO PEH TAO::IRGC 8265-2	China	GJ-tmp	GJ
1474	IRIS_313-10585	UKON NISHIKI::IRGC 8314-1	Japan	Admix	Admix
1475	IRIS_313-10609	MATHOLUWA::IRGC 8901-1	Sri Lanka	XI-adm	Admix
1476	IRIS_313-10610	ALAGUSAMBA::IRGC 8944-2	Sri Lanka	XI-2	XI
1477	IRIS_313-10614	HAM MOON::IRGC 9135-2	Hong Kong	XI-adm	XI
1478	IRIS_313-10623	SIDALI::IRGC 9567-1	Nepal	cA (Aus)	cA (Aus)
1479	IRIS_313-10631	SHINCHIKU IKU 97::IRGC 10429-1	Taiwan	GJ-tmp	GJ
1480	IRIS_313-10642	SACHIKAZE::IRGC 10891-1	Japan	GJ-tmp	GJ
1481	IRIS_313-10644	BUSIYETAN::IRGC 11205-1	Philippines	GJ-trp	GJ
1482	IRIS_313-10645	LENKIBE-N::IRGC 11216-1	Philippines	GJ-trp	GJ
1483	IRIS_313-10648	PREAH SIHANOUK::IRGC 11328-2	Cambodia	XI-3	XI
1484	IRIS_313-10650	NAHNG PRAYAH 132::IRGC 11470-1	Thailand	XI-3	XI
1485	IRIS_313-10651	PHOU SAO LEUM NYANG::IRGC 11570-2	Lao People's Democratic Republic	XI-adm	XI
1486	IRIS_313-10652	CHAO PEUAK DENG::IRGC 11602-1	Lao People's Democratic Republic	XI-3	XI
1487	IRIS_313-10653	MAK KHEUA::IRGC 11628-1	Lao People's Democratic Republic	GJ-sbtrp	GJ
1488	IRIS_313-10654	KA SAEN::IRGC 11642-1	Lao People's Democratic Republic	XI-3	XI
1489	IRIS_313-10655	EA HOUM::IRGC 11783-1	Lao People's Democratic Republic	XI-adm	XI
1490	IRIS_313-10656	NOK KOD::IRGC 11784-1	Lao People's Democratic Republic	GJ-sbtrp	GJ
1491	IRIS_313-10657	THANGONE::IRGC 11816-3	Lao People's Democratic Republic	GJ-sbtrp	GJ
1492	IRIS_313-10659	LONG MA::IRGC 11867-1	Lao People's Democratic Republic	XI-3	XI
1493	IRIS_313-10660	LEP HED::IRGC 11917-1	Lao People's Democratic Republic	GJ-sbtrp	GJ
1494	IRIS_313-10661	SAMBA::IRGC 11993-1	Sri Lanka	XI-2	Admix
1495	IRIS_313-10662	KAHATAWEE::IRGC 12004-1	Sri Lanka	XI-2	Admix
1496	IRIS_313-10664	ARC 6052::IRGC 12196-1	India	XI-2	XI
1497	IRIS_313-10666	ARC 6218::IRGC 12255-1	India	XI-adm	XI
1498	IRIS_313-10667	ARC 7236::IRGC 12335-1	India	XI-2	Admix
1499	IRIS_313-10668	ARC 7255::IRGC 12343-2	India	XI-adm	XI
1500	IRIS_313-10670	ARC 10296::IRGC 12421-2	India	cB (Bas)	cB (Bas)
1501	IRIS_313-10671	ARC 10581::IRGC 12514-1	India	XI-adm	Admix
1502	IRIS_313-10673	ARC 10843::IRGC 12653-1	India	cA (Aus)	cA (Aus)
1503	IRIS_313-10674	ARC 10846::IRGC 12656-2	India	XI-adm	XI
1504	IRIS_313-10675	ARC 10905::IRGC 12669-1	India	XI-adm	XI
1505	IRIS_313-10676	ARC 10916::IRGC 12673-1	India	Admix	Admix
1506	IRIS_313-10677	DEWAMINORI::IRGC 12743-1	Japan	GJ-tmp	GJ
1508	IRIS_313-10679	KHAI DO::IRGC 12903-2	Lao People's Democratic Republic	GJ-sbtrp	GJ
1509	IRIS_313-10680	MAK NAM::IRGC 12940-2	Lao People's Democratic Republic	XI-3	XI
1510	IRIS_313-10681	KHAN THAI DO::IRGC 12990-1	Lao People's Democratic Republic	XI-3	XI
1511	IRIS_313-10682	PA KHENG::IRGC 12996-1	Lao People's Democratic Republic	XI-3	XI
1512	IRIS_313-10683	NGAN TIA::IRGC 13010-1	Lao People's Democratic Republic	XI-3	XI
1513	IRIS_313-10684	BONGOLON::IRGC 13094-3	Malaysia	XI-3	XI
1514	IRIS_313-10687	PADI PULUT::IRGC 13444-1	Malaysia	XI-3	XI
1515	IRIS_313-10688	PADI TIMBUN::IRGC 13451-3	Malaysia	XI-3	XI
1516	IRIS_313-10689	SIKEP BATU::IRGC 13514-2	Indonesia	GJ-trp	GJ
1517	IRIS_313-10690	LARONDJAWI::IRGC 13571-2	Indonesia	XI-3	XI
1518	IRIS_313-10692	RANDAH SASAK::IRGC 13652-2	Indonesia	XI-3	XI
1519	IRIS_313-10693	SEREH::IRGC 13732-2	Indonesia	GJ-trp	GJ
1520	IRIS_313-10694	HAJI HARUN 38::IRGC 13827-2	Malaysia	XI-3	XI
1521	IRIS_313-10695	TOLIL 14::IRGC 13836-2	Malaysia	XI-3	XI
1522	IRIS_313-10697	SIAM ER 16::IRGC 13910-2	Malaysia	XI-3	XI
1523	IRIS_313-10698	RADIN GOI::IRGC 13969-1	Malaysia	XI-3	XI
1524	IRIS_313-10699	BUJANG::IRGC 14040-1	Malaysia	XI-3	XI
1525	IRIS_313-10700	CHANTEK 145::IRGC 14045-1	Malaysia	XI-3	XI
1526	IRIS_313-10701	RADIN EBOS 35::IRGC 14204-1	Malaysia	XI-3	XI
1527	IRIS_313-10702	JAROM EMAS::IRGC 14272-1	Malaysia	XI-3	XI
1528	IRIS_313-10703	PADI ADONG DUMARAT::IRGC 14356-1	Malaysia	GJ-trp	GJ
1529	IRIS_313-10704	PADI DARAWAL::IRGC 14373-1	Malaysia	GJ-trp	GJ
1530	IRIS_313-10705	PADI PULOT MELAYANG::IRGC 14391-2	Malaysia	XI-adm	Admix
1531	IRIS_313-10706	ANAK CHINA::IRGC 14479-1	Malaysia	XI-3	XI
1532	IRIS_313-10707	ANAK DIDEK::IRGC 14491-1	Malaysia	XI-3	XI
1533	IRIS_313-10715	SUDU KARAYAL::IRGC 15348-1	Sri Lanka	XI-2	Admix
1534	IRIS_313-10716	MURUNGA::IRGC 15428-1	Sri Lanka	XI-2	Admix
1535	IRIS_313-10717	PERIYA VELLAI::IRGC 15475-1	Sri Lanka	XI-2	Admix
1536	IRIS_313-10718	KARUTHA SEENATI::IRGC 15515-2	Sri Lanka	cA (Aus)	Admix
1537	IRIS_313-10719	VELLAI KOLOMBAN::IRGC 15517-1	Sri Lanka	XI-2	Admix
1538	IRIS_313-10720	HEENDIKWEE::IRGC 15587-2	Sri Lanka	XI-adm	XI
1539	IRIS_313-10721	HALSUDU HEENATI::IRGC 15599-1	Sri Lanka	XI-2	Admix
1540	IRIS_313-10722	GODAWEL::IRGC 15750-1	Sri Lanka	GJ-trp	GJ
1541	IRIS_313-10731	BARKHE TAULI::IRGC 16116-1	Nepal	XI-1A	XI
1542	IRIS_313-10732	MADHUWA KARIA::IRGC 16138-2	Nepal	cB (Bas)	cB (Bas)
1543	IRIS_313-10733	MOTANGE PAHELLO LAULE::IRGC 16160-1	Nepal	XI-adm	XI
1544	IRIS_313-10734	DEVARASI::IRGC 16173-1	Nepal	cA (Aus)	cA (Aus)
1545	IRIS_313-10735	LAL SAR::IRGC 16185-1	Nepal	cA (Aus)	cA (Aus)
1546	IRIS_313-10736	RERM BILASH::IRGC 16273-2	Nepal	cA (Aus)	cA (Aus)
1547	IRIS_313-10737	GHAIYA::IRGC 16286-1	Nepal	cA (Aus)	Admix
1548	IRIS_313-10738	ANDEL WELUT::IRGC 16339-1	Indonesia	Admix	Admix
1549	IRIS_313-10739	GOGO::IRGC 16418-1	Indonesia	XI-adm	Admix
1550	IRIS_313-10740	KETAN PAPAH AREN::IRGC 16467-1	Indonesia	GJ-trp	GJ
1551	IRIS_313-10741	KETAN PELERN::IRGC 16468-1	Indonesia	GJ-trp	GJ
1552	IRIS_313-10742	MAMAS::IRGC 16503-1	Indonesia	XI-3	XI
1553	IRIS_313-10743	SERAJU::IRGC 16565-1	Indonesia	GJ-trp	GJ
1554	IRIS_313-10744	SIPON::IRGC 16570-1	Indonesia	GJ-trp	GJ
1555	IRIS_313-10745	SLOBOK::IRGC 16571-1	Indonesia	GJ-trp	GJ
1556	IRIS_313-10746	TJEMPO KREMBUNG::IRGC 16603-1	Indonesia	GJ-trp	GJ
1557	IRIS_313-10747	TJOKRON::IRGC 16653-2	Indonesia	GJ-trp	GJ
1558	IRIS_313-10754	KH 998::IRGC 16948-2	India	XI-adm	XI
1559	IRIS_313-10756	DAMODAR::IRGC 17038-1	India	XI-2	Admix
1560	IRIS_313-10757	PEUAK NAM 43::IRGC 17129-1	Thailand	XI-3	XI
1561	IRIS_313-10758	AEN METAN::IRGC 17142-1	Indonesia	GJ-trp	GJ
1562	IRIS_313-10759	ANDEL::IRGC 17153-2	Indonesia	GJ-trp	GJ
1563	IRIS_313-10760	ATJEH::IRGC 17174-1	Indonesia	XI-3	XI
1564	IRIS_313-10761	BALIK SEMAH::IRGC 17201-2	Indonesia	GJ-trp	GJ
1565	IRIS_313-10762	BANDI::IRGC 17214-1	Indonesia	XI-3	XI
1566	IRIS_313-10765	CERE KAWAT::IRGC 17401-2	Indonesia	GJ-trp	GJ
1567	IRIS_313-10766	DJALAWARA::IRGC 17471-1	Indonesia	GJ-trp	GJ
1568	IRIS_313-10767	DJANGGOT::IRGC 17491-2	Indonesia	GJ-trp	GJ
1569	IRIS_313-10768	GADABUNG (GUNDIL)::IRGC 17569-2	Indonesia	XI-3	XI
1570	IRIS_313-10769	GAJA BARU::IRGC 17586-1	Indonesia	XI-adm	XI
1571	IRIS_313-10770	GANDAMANA::IRGC 17593-2	Indonesia	GJ-trp	GJ
1572	IRIS_313-10771	GOGO RAJAPAN::IRGC 17666-2	Indonesia	GJ-trp	GJ
1573	IRIS_313-10772	GOJOT::IRGC 17669-1	Indonesia	XI-3	XI
1574	IRIS_313-10773	HAWARA DJEDAH::IRGC 17728-1	Indonesia	GJ-trp	GJ
1575	IRIS_313-10774	HEGAR MANAH::IRGC 17733-1	Indonesia	XI-adm	XI
1576	IRIS_313-10775	INDEL::IRGC 17748-2	Indonesia	XI-adm	XI
1577	IRIS_313-10776	KABADOKA::IRGC 17775-2	Indonesia	GJ-trp	GJ
1578	IRIS_313-10777	KAMAS::IRGC 17785-1	Indonesia	XI-3	XI
1579	IRIS_313-10778	KENTJANA MAHANG::IRGC 17818-1	Indonesia	XI-3	XI
1580	IRIS_313-10779	KERAN DUKUH::IRGC 17822-2	Indonesia	XI-3	XI
1581	IRIS_313-10780	KETAN LALER::IRGC 17897-1	Indonesia	GJ-trp	GJ
1582	IRIS_313-10781	KETAN MLANTING::IRGC 17916-1	Indonesia	GJ-trp	GJ
1583	IRIS_313-10782	KETAN NARIS::IRGC 17925-2	Indonesia	XI-3	XI
1584	IRIS_313-10783	KETAN OSOG::IRGC 17929-1	Indonesia	GJ-trp	GJ
1585	IRIS_313-10784	KETAN SAPI::IRGC 17954-2	Indonesia	GJ-trp	GJ
1586	IRIS_313-10785	KETAN SLAWI::IRGC 17963-1	Indonesia	GJ-trp	Admix
1587	IRIS_313-10786	KETAN URANG::IRGC 17980-1	Indonesia	XI-3	Admix
1588	IRIS_313-10787	KWATIK PUTIH::IRGC 18053-1	Indonesia	XI-3	XI
1589	IRIS_313-10788	LEMUNGSIR::IRGC 18116-3	Indonesia	GJ-trp	GJ
1590	IRIS_313-10789	LENGGANG GENUK BULU::IRGC 18119-1	Indonesia	GJ-trp	GJ
1591	IRIS_313-10790	LOLAWAJI::IRGC 18131-1	Indonesia	GJ-trp	GJ
1592	IRIS_313-10791	MANGSUR::IRGC 18187-1	Indonesia	XI-3	XI
1593	IRIS_313-10792	MATIANG::IRGC 18220-1	Indonesia	XI-3	XI
1594	IRIS_313-10793	MELIK::IRGC 18238-2	Indonesia	GJ-trp	GJ
1595	IRIS_313-10794	MENDUNGAN::IRGC 18245-1	Indonesia	GJ-trp	GJ
1596	IRIS_313-10795	MLATI::IRGC 18278-1	Indonesia	GJ-trp	GJ
1597	IRIS_313-10796	MOLOG::IRGC 18282-1	Indonesia	GJ-trp	GJ
1598	IRIS_313-10797	NARUN::IRGC 18320-2	Indonesia	XI-3	XI
1599	IRIS_313-10798	NOGO BELE 2::IRGC 18328-2	Indonesia	GJ-trp	GJ
1600	IRIS_313-10799	PAE ONGGA::IRGC 18418-1	Indonesia	GJ-trp	GJ
1601	IRIS_313-10800	PALOTAN MELATI::IRGC 18426-2	Indonesia	GJ-trp	GJ
1602	IRIS_313-10801	PARE BUWUN::IRGC 18456-2	Indonesia	GJ-trp	GJ
1603	IRIS_313-10802	PEUTEUJ::IRGC 18484-1	Indonesia	GJ-trp	GJ
1604	IRIS_313-10803	PLAMPEYAN::IRGC 18494-1	Indonesia	GJ-trp	GJ
1605	IRIS_313-10804	PUAK::IRGC 18512-3	Indonesia	XI-3	XI
1606	IRIS_313-10805	PULO::IRGC 18519-1	Indonesia	GJ-trp	GJ
1607	IRIS_313-10806	RADEN DJAWA (GUNDIL)::IRGC 18558-3	Indonesia	XI-3	XI
1608	IRIS_313-10807	RANDA KUNING::IRGC 18595-1	Indonesia	XI-3	XI
1609	IRIS_313-10808	RANTE::IRGC 18608-2	Indonesia	GJ-trp	GJ
1610	IRIS_313-10809	SAMPANG KUNING::IRGC 18678-2	Indonesia	GJ-trp	Admix
1611	IRIS_313-10810	SEGON BENGGALA::IRGC 18724-3	Indonesia	XI-3	XI
1612	IRIS_313-10811	SEMPOR::IRGC 18761-2	Indonesia	XI-adm	XI
1613	IRIS_313-10812	SERUNEN::IRGC 18789-3	Indonesia	XI-3	XI
1614	IRIS_313-10813	SIAM BARABAI::IRGC 18800-2	Indonesia	XI-3	XI
1615	IRIS_313-10814	SIBORAS::IRGC 18816-2	Indonesia	XI-3	XI
1616	IRIS_313-10815	SIDJANGGUK::IRGC 18826-2	Indonesia	GJ-trp	GJ
1617	IRIS_313-10816	SIDJERO GUNDIL::IRGC 18829-2	Indonesia	GJ-trp	Admix
1618	IRIS_313-10817	SLAMET::IRGC 18900-3	Indonesia	GJ-trp	Admix
1619	IRIS_313-10818	TJEMPO PENDEK UNTUNG::IRGC 19055-2	Indonesia	XI-3	XI
1620	IRIS_313-10819	TJERE ENER::IRGC 19103-1	Indonesia	XI-3	XI
1621	IRIS_313-10820	TJERE MANGGA::IRGC 19116-2	Indonesia	XI-3	XI
1622	IRIS_313-10821	TJ PERAK::IRGC 19141-1	Indonesia	XI-3	XI
1623	IRIS_313-10822	UNGGAS::IRGC 19176-2	Indonesia	XI-3	XI
1624	IRIS_313-10823	UTRI DELI::IRGC 19182-1	Indonesia	XI-3	XI
1625	IRIS_313-10824	HOING CANTEL::IRGC 19282-2	Indonesia	XI-3	XI
1626	IRIS_313-10827	BINARITOS::IRGC 19391-1	Philippines	GJ-trp	GJ
1627	IRIS_313-10828	IKOGAN::IRGC 19412-1	Philippines	GJ-trp	GJ
1628	IRIS_313-10829	INAMBOG::IRGC 19415-1	Philippines	GJ-trp	GJ
1629	IRIS_313-10830	INAPORAONAN::IRGC 19418-1	Philippines	GJ-trp	GJ
1630	IRIS_313-10831	MALANDI 2::IRGC 19454-2	Philippines	GJ-trp	GJ
1631	IRIS_313-10832	MALASAY::IRGC 19456-1	Philippines	GJ-trp	GJ
1632	IRIS_313-10836	VELLA PERUVAZHA 0-68-12::IRGC 19588-1	India	XI-2	Admix
1633	IRIS_313-10837	BACK KYUNG ZO::IRGC 19698-2	Korea, Republic of	GJ-tmp	GJ
1634	IRIS_313-10838	SSAL BYEO::IRGC 19867-2	Korea, Republic of	GJ-tmp	GJ
1635	IRIS_313-10839	TAE GU NA::IRGC 19875-2	Korea, Republic of	GJ-tmp	GJ
1636	IRIS_313-10840	YE ZO::IRGC 19888-1	Korea, Republic of	GJ-tmp	GJ
1637	IRIS_313-10841	KETAN NANGKA::IRGC 19961-2	Indonesia	GJ-trp	GJ
1638	IRIS_313-10842	LUBUK LINGGAU::IRGC 20000-2	Indonesia	XI-3	XI
1639	IRIS_313-10845	ARC 5756::IRGC 20220-2	India	cA (Aus)	cA (Aus)
1640	IRIS_313-10847	ARC 6015::IRGC 20314-2	India	XI-adm	XI
1641	IRIS_313-10848	ARC 6188::IRGC 20370-1	India	GJ-sbtrp	GJ
1642	IRIS_313-10849	ARC 7001::IRGC 20436-1	India	cA (Aus)	cA (Aus)
1643	IRIS_313-10850	ARC 7263::IRGC 20570-2	India	Admix	Admix
1644	IRIS_313-10851	ARC 7296::IRGC 20585-1	India	cB (Bas)	cB (Bas)
1645	IRIS_313-10852	ARC 7336::IRGC 20606-1	India	cA (Aus)	cA (Aus)
1646	IRIS_313-10853	ARC 10028::IRGC 20656-2	India	GJ-adm	GJ
1647	IRIS_313-10854	ARC 10145::IRGC 20744-1	India	cA (Aus)	Admix
1648	IRIS_313-10855	ARC 10159::IRGC 20754-2	India	XI-2	XI
1649	IRIS_313-10856	ARC 10537::IRGC 20981-1	India	Admix	Admix
1650	IRIS_313-10857	ARC 10825::IRGC 21082-1	India	Admix	Admix
1651	IRIS_313-10858	ARC 10894::IRGC 21122-1	India	XI-adm	XI
1652	IRIS_313-10859	ARC 10939::IRGC 21150-2	India	XI-adm	Admix
1653	IRIS_313-10861	ARC 11276::IRGC 21278-1	India	cA (Aus)	Admix
1654	IRIS_313-10862	ARC 11281::IRGC 21283-1	India	GJ-adm	GJ
1655	IRIS_313-10863	ARC 11322::IRGC 21315-2	India	XI-2	XI
1656	IRIS_313-10864	ARC 11338::IRGC 21329-1	India	Admix	Admix
1657	IRIS_313-10865	ARC 11424::IRGC 21380-2	India	GJ-sbtrp	GJ
1658	IRIS_313-10866	ARC 11478::IRGC 21418-1	India	GJ-sbtrp	GJ
1659	IRIS_313-10867	ARC 11538::IRGC 21463-1	India	GJ-sbtrp	GJ
1660	IRIS_313-10868	ARC 11571::IRGC 21487-2	India	cB (Bas)	cB (Bas)
1661	IRIS_313-10869	ARC 11751::IRGC 21614-1	India	cA (Aus)	cA (Aus)
1662	IRIS_313-10870	ARC 11768::IRGC 21630-1	India	GJ-sbtrp	GJ
1663	IRIS_313-10871	ARC 11777::IRGC 21639-1	India	cA (Aus)	cA (Aus)
1664	IRIS_313-10872	ARC 11802::IRGC 21662-2	India	GJ-adm	GJ
1665	IRIS_313-10873	ARC 11822::IRGC 21677-1	India	cA (Aus)	Admix
1666	IRIS_313-10874	ARC 11946::IRGC 21768-2	India	GJ-sbtrp	GJ
1667	IRIS_313-10875	ARC 12021::IRGC 21837-1	India	cA (Aus)	cA (Aus)
1668	IRIS_313-10876	ARC 12067::IRGC 21881-1	India	cA (Aus)	cA (Aus)
1669	IRIS_313-10877	ARC 12079::IRGC 21888-1	India	cA (Aus)	cA (Aus)
1670	IRIS_313-10878	ARC 12101::IRGC 21907-1	India	cA (Aus)	cA (Aus)
1671	IRIS_313-10879	ARC 12124::IRGC 21929-1	India	Admix	Admix
1672	IRIS_313-10880	ARC 12180::IRGC 21965-2	India	XI-2	XI
1673	IRIS_313-10881	ARC 12413::IRGC 22044-1	India	Admix	Admix
1674	IRIS_313-10882	ARC 12433::IRGC 22064-1	India	cA (Aus)	Admix
1675	IRIS_313-10883	ARC 12490::IRGC 22095-1	India	Admix	Admix
1676	IRIS_313-10884	ARC 12493::IRGC 22098-1	India	GJ-sbtrp	GJ
1677	IRIS_313-10885	ARC 12559::IRGC 22148-2	India	XI-adm	XI
1678	IRIS_313-10886	ARC 12655::IRGC 22226-2	India	GJ-sbtrp	GJ
1679	IRIS_313-10887	ARC 12690::IRGC 22257-1	India	XI-adm	XI
1680	IRIS_313-10888	ARC 12726::IRGC 22288-2	India	GJ-sbtrp	GJ
1681	IRIS_313-10889	ARC 12730::IRGC 22291-1	India	GJ-sbtrp	GJ
1682	IRIS_313-10890	ARC 12861::IRGC 22395-1	India	GJ-sbtrp	GJ
1683	IRIS_313-10891	ARC 12867::IRGC 22401-1	India	cA (Aus)	Admix
1684	IRIS_313-10892	ARC 12920::IRGC 22450-1	India	cA (Aus)	Admix
1685	IRIS_313-10893	ARC 13156::IRGC 22514-1	India	GJ-sbtrp	GJ
1686	IRIS_313-10894	ARC 13204::IRGC 22558-1	India	Admix	Admix
1687	IRIS_313-10895	ARC 13257::IRGC 22608-1	India	GJ-sbtrp	GJ
1688	IRIS_313-10896	ARC 13276::IRGC 22622-2	India	Admix	Admix
1689	IRIS_313-10897	ARC 13373::IRGC 22691-1	India	XI-3	XI
1690	IRIS_313-10898	ANG KANG K P::IRGC 22716-2	Cambodia	XI-3	XI
1691	IRIS_313-10899	DAMNOEUB KHSE SAUT::IRGC 22819-2	Cambodia	XI-3	XI
1692	IRIS_313-10900	DAMNOEUB POR HING::IRGC 22841-2	Cambodia	XI-3	XI
1693	IRIS_313-10901	DAMNOEUB THPOIL HING::IRGC 22856-2	Cambodia	XI-3	XI
1694	IRIS_313-10902	KAMPING POUY::IRGC 22876-2	Cambodia	XI-3	XI
1695	IRIS_313-10903	KHSAY VENG::IRGC 22915-3	Cambodia	XI-3	XI
1696	IRIS_313-10904	KREM KRAHAM::IRGC 22981-2	Cambodia	XI-3	XI
1697	IRIS_313-10905	KUOL DAUN THNONG::IRGC 22986-1	Cambodia	XI-3	XI
1698	IRIS_313-10906	LUA NEP 4416::IRGC 23006-1	Cambodia	XI-3	XI
1699	IRIS_313-10907	MARECH S V R::IRGC 23011-2	Cambodia	XI-3	XI
1700	IRIS_313-10908	MOROM::IRGC 23016-2	Cambodia	XI-3	XI
1701	IRIS_313-10909	NEANG CHAN::IRGC 23034-3	Cambodia	XI-3	XI
1702	IRIS_313-10910	NEANG MAC::IRGC 23071-3	Cambodia	XI-3	XI
1703	IRIS_313-10911	NEANG NARY::IRGC 23084-1	Cambodia	XI-3	XI
1704	IRIS_313-10912	NEANG SAATH K 45::IRGC 23109-2	Cambodia	XI-3	XI
1705	IRIS_313-10913	PHAT PRORMOL::IRGC 23143-1	Cambodia	XI-3	XI
1706	IRIS_313-10915	PHCAR SLA KI::IRGC 23169-2	Cambodia	XI-3	XI
1707	IRIS_313-10916	SRAU SLAP::IRGC 23267-2	Cambodia	GJ-tmp	GJ
1708	IRIS_313-10917	T Q QI HAYUQBABA::IRGC 23318-1	Philippines	XI-adm	XI
1709	IRIS_313-10918	T Q QI QINYUHAYUHA::IRGC 23342-3	Philippines	GJ-trp	GJ
1710	IRIS_313-10919	PINIDWA QAN QIPUGO PINGKITAN::IRGC 23359-1	Philippines	GJ-trp	GJ
1711	IRIS_313-10920	PINIDWA QAN QIPUGO QELEK::IRGC 23360-1	Philippines	GJ-trp	GJ
1712	IRIS_313-10921	KHAO PHAE HOM::IRGC 23518-2	Lao People's Democratic Republic	XI-adm	XI
1713	IRIS_313-10923	CHABLI CHABOL GLANG::IRGC 23706-1	Thailand	GJ-sbtrp	GJ
1714	IRIS_313-10924	ATH HAGARI JARAHAN PADDY::IRGC 23796-1	Nepal	XI-adm	XI
1715	IRIS_313-10925	KAMULI::IRGC 23928-1	Nepal	cA (Aus)	cA (Aus)
1716	IRIS_313-10926	RAM SALEE KATAKA::IRGC 24014-1	Nepal	cB (Bas)	cB (Bas)
1717	IRIS_313-10927	SUGA PANKHA::IRGC 24054-1	Nepal	cA (Aus)	cA (Aus)
1718	IRIS_313-10928	KHAO' SIM::IRGC 24094-1	Thailand	XI-3	XI
1719	IRIS_313-10929	KOLONGI BAO::IRGC 24135-2	India	XI-2	XI
1720	IRIS_313-10930	PANKHIRAJ::IRGC 24139-1	Bangladesh	cA (Aus)	cA (Aus)
1721	IRIS_313-10931	PAKWALAN::IRGC 24156-1	Philippines	GJ-trp	GJ
1722	IRIS_313-10933	ARC 7281::IRGC 24252-2	India	cB (Bas)	cB (Bas)
1723	IRIS_313-10934	PAH PIANG::IRGC 24452-2	Thailand	XI-3	XI
1724	IRIS_313-10935	BRONDOL PUTIH::IRGC 24541-1	Indonesia	XI-3	XI
1725	IRIS_313-10936	KETAN GUNDIL::IRGC 24568-1	Indonesia	GJ-trp	GJ
1726	IRIS_313-10937	PULUT WAJIT::IRGC 24624-3	Indonesia	XI-3	XI
1727	IRIS_313-10938	SIGUPAI::IRGC 24642-2	Indonesia	XI-3	XI
1728	IRIS_313-10940	SITANDANG::IRGC 24681-1	Indonesia	XI-3	XI
1729	IRIS_313-10941	SINTHA::IRGC 24687-1	Indonesia	XI-adm	XI
1730	IRIS_313-10942	BANDANG BUNGKUAKLAN::IRGC 24697-2	Indonesia	XI-3	XI
1731	IRIS_313-10943	PADI BENOT::IRGC 24757-2	Indonesia	XI-3	XI
1732	IRIS_313-10944	SIPULUT SUBANG::IRGC 24824-2	Indonesia	XI-3	XI
1733	IRIS_313-10945	BULAK::IRGC 24884-1	Indonesia	GJ-trp	GJ
1734	IRIS_313-10946	MANGGE::IRGC 25019-1	Indonesia	GJ-trp	GJ
1735	IRIS_313-10947	NANE::IRGC 25035-1	Indonesia	XI-3	XI
1736	IRIS_313-10948	PARE MAROMBA::IRGC 25074-2	Indonesia	Admix	Admix
1737	IRIS_313-10949	TEKALAK::IRGC 25154-1	Indonesia	GJ-trp	GJ
1738	IRIS_313-10950	ASE PULU BOLONG::IRGC 25171-1	Indonesia	GJ-trp	Admix
1739	IRIS_313-10951	JENDA ABANG::IRGC 25413-2	Indonesia	XI-3	XI
1740	IRIS_313-10952	KILANG MEDU::IRGC 25442-1	Indonesia	GJ-trp	GJ
1741	IRIS_313-10953	PADI ABUNG KUNING::IRGC 25469-1	Indonesia	GJ-trp	GJ
1742	IRIS_313-10954	PADI GRUNDUL 1::IRGC 25493-1	Indonesia	XI-3	XI
1743	IRIS_313-10955	PADI PUYUH::IRGC 25532-1	Indonesia	XI-3	XI
1744	IRIS_313-10956	PUTUS TOLO::IRGC 25636-2	Indonesia	GJ-trp	GJ
1745	IRIS_313-10957	RANGKAI KEPEL::IRGC 25640-1	Indonesia	GJ-trp	GJ
1746	IRIS_313-10958	RENIK BELITI::IRGC 25648-1	Indonesia	GJ-trp	GJ
1747	IRIS_313-10959	SITABO TABO::IRGC 25798-1	Indonesia	GJ-trp	GJ
1748	IRIS_313-10960	SUNGKAI::IRGC 25812-1	Indonesia	GJ-trp	GJ
1749	IRIS_313-10961	TARING PELUNDUK::IRGC 25821-2	Indonesia	XI-3	XI
1750	IRIS_313-10962	TERUNG DAUN::IRGC 25823-2	Indonesia	XI-3	XI
1751	IRIS_313-10963	KATAKCHIKON::IRGC 25880-1	Bangladesh	cA (Aus)	cA (Aus)
1752	IRIS_313-10964	SADUMONI::IRGC 25919-1	Bangladesh	cA (Aus)	cA (Aus)
1753	IRIS_313-10965	TILOKCHAN (SONABETHI)::IRGC 25927-1	Bangladesh	cA (Aus)	cA (Aus)
1754	IRIS_313-10971	BADAL::IRGC 26290-2	Bangladesh	XI-2	XI
1755	IRIS_313-10972	DUDA MONOR::IRGC 26335-2	Bangladesh	XI-2	XI
1756	IRIS_313-10973	KALA DIGHA::IRGC 26367-2	Bangladesh	XI-2	XI
1757	IRIS_313-10974	KAMRANGA::IRGC 26373-2	Bangladesh	XI-2	XI
1758	IRIS_313-10975	KOLA MUCHI::IRGC 26384-2	Bangladesh	XI-2	XI
1759	IRIS_313-10976	LAKHSMI DIGHA::IRGC 26390-2	Bangladesh	cA (Aus)	cA (Aus)
1760	IRIS_313-10977	MATI CHAL::IRGC 26399-2	Bangladesh	XI-2	XI
1761	IRIS_313-10978	PANI TORONG::IRGC 26411-1	Bangladesh	XI-adm	XI
1762	IRIS_313-10979	BORA DIGA::IRGC 26439-1	Bangladesh	cA (Aus)	cA (Aus)
1763	IRIS_313-10980	DUDHSAR::IRGC 26458-1	Bangladesh	Admix	Admix
1764	IRIS_313-10981	JHUL DIGA::IRGC 26478-1	Bangladesh	cA (Aus)	cA (Aus)
1765	IRIS_313-10982	LUDI GOCHYA::IRGC 26504-2	Bangladesh	XI-2	XI
1766	IRIS_313-10983	BOROJYOT::IRGC 26578-2	Bangladesh	XI-adm	XI
1767	IRIS_313-10984	DUDHSAR::IRGC 26609-2	Bangladesh	XI-2	XI
1768	IRIS_313-10985	GOBOL SAIL (BALAM)::IRGC 26624-2	Bangladesh	XI-2	XI
1769	IRIS_313-10986	HALDI JAON::IRGC 26638-2	Bangladesh	XI-2	XI
1770	IRIS_313-10987	SUNGA WALA::IRGC 26802-2	Bangladesh	cA (Aus)	cA (Aus)
1771	IRIS_313-10989	GUTTI AKKULLU::IRGC 26850-2	India	XI-2	XI
1772	IRIS_313-10990	BALIBUD::IRGC 26871-1	Philippines	XI-adm	XI
1773	IRIS_313-10991	GINATOS::IRGC 26876-1	Philippines	GJ-trp	GJ
1774	IRIS_313-10992	PILIT TAPUL::IRGC 26887-1	Philippines	GJ-trp	GJ
1775	IRIS_313-10993	LANNAB::IRGC 26936-2	Philippines	GJ-trp	GJ
1776	IRIS_313-10994	PANGETAN::IRGC 26942-3	Philippines	GJ-trp	GJ
1777	IRIS_313-10995	ASE BAKKA LOMPO::IRGC 26988-2	Indonesia	XI-3	XI
1778	IRIS_313-10996	BAKASI::IRGC 27074-1	Indonesia	XI-adm	XI
1779	IRIS_313-10997	CEMPO MANGGAR::IRGC 27107-1	Indonesia	XI-3	XI
1780	IRIS_313-10998	KETAN RASO::IRGC 27154-1	Indonesia	XI-adm	Admix
1781	IRIS_313-10999	LANDEO::IRGC 27164-1	Indonesia	GJ-trp	GJ
1782	IRIS_313-11000	MAIRUL::IRGC 27170-1	Indonesia	XI-3	XI
1783	IRIS_313-11001	PAEDAI SOBUDI::IRGC 27222-1	Indonesia	GJ-trp	GJ
1784	IRIS_313-11003	PAE MEETO::IRGC 27254-1	Indonesia	GJ-trp	GJ
1785	IRIS_313-11004	PAE SANGGULA::IRGC 27297-1	Indonesia	GJ-trp	GJ
1786	IRIS_313-11005	PULU LOTONG::IRGC 27380-2	Indonesia	GJ-trp	Admix
1787	IRIS_313-11006	PULU RENNI::IRGC 27386-1	Indonesia	XI-3	XI
1788	IRIS_313-11007	PULUT BONGO::IRGC 27397-2	Indonesia	GJ-trp	GJ
1789	IRIS_313-11008	PULUT CENRANA::IRGC 27400-2	Indonesia	GJ-trp	GJ
1790	IRIS_313-11009	PULUT HALAPA::IRGC 27403-1	Indonesia	GJ-trp	GJ
1791	IRIS_313-11010	PULUT PUTIH::IRGC 27426-1	Indonesia	XI-3	XI
1792	IRIS_313-11011	SUNAR::IRGC 27470-1	Indonesia	XI-adm	XI
1793	IRIS_313-11012	TELURIKAN::IRGC 27478-1	Indonesia	Admix	Admix
1794	IRIS_313-11013	BOTESWAR 2::IRGC 27536-1	Bangladesh	cA (Aus)	cA (Aus)
1795	IRIS_313-11014	CHAKILA::IRGC 27540-1	Bangladesh	cA (Aus)	cA (Aus)
1796	IRIS_313-11015	HANPA::IRGC 27547-2	Bangladesh	cA (Aus)	cA (Aus)
1797	IRIS_313-11016	KACHILON::IRGC 27555-1	Bangladesh	cA (Aus)	cA (Aus)
1798	IRIS_313-11017	LOROI::IRGC 27567-1	Bangladesh	cA (Aus)	cA (Aus)
1799	IRIS_313-11018	MADISA::IRGC 27568-1	Bangladesh	cA (Aus)	cA (Aus)
1800	IRIS_313-11019	PORANG::IRGC 27577-1	Bangladesh	cA (Aus)	cA (Aus)
1801	IRIS_313-11020	BAMLA SUFFAID 320::IRGC 27776-1	Pakistan	cA (Aus)	cA (Aus)
1802	IRIS_313-11021	BARA PASHAWARI 390::IRGC 27779-1	Pakistan	cB (Bas)	cB (Bas)
1803	IRIS_313-11022	BASMATI SUFAID 100::IRGC 27791-3	Pakistan	cB (Bas)	cB (Bas)
1804	IRIS_313-11023	BASMATI SURKH 161::IRGC 27797-1	Pakistan	cB (Bas)	cB (Bas)
1805	IRIS_313-11024	BEGMI 135::IRGC 27845-1	Pakistan	cA (Aus)	cA (Aus)
1806	IRIS_313-11025	DHAN 263::IRGC 27926-2	Pakistan	cA (Aus)	cA (Aus)
1807	IRIS_313-11026	HANSRAJ::IRGC 27936-2	Pakistan	cB (Bas)	cB (Bas)
1808	IRIS_313-11027	JHONA 101::IRGC 27976-1	Pakistan	cA (Aus)	cA (Aus)
1809	IRIS_313-11028	MOTIA::IRGC 28036-1	Pakistan	cA (Aus)	cA (Aus)
1810	IRIS_313-11029	MUSHKAN 340 A::IRGC 28073-1	Pakistan	cA (Aus)	cA (Aus)
1811	IRIS_313-11030	MUTANT 12-42::IRGC 28076-1	Pakistan	cB (Bas)	Admix
1812	IRIS_313-11031	NAWAN SATHRA BAGAR 344::IRGC 28079-1	Pakistan	cA (Aus)	cA (Aus)
1813	IRIS_313-11032	PALAM PURI BAS 137::IRGC 28084-1	Pakistan	cB (Bas)	Admix
1814	IRIS_313-11033	RATRIO::IRGC 28181-1	Pakistan	Admix	Admix
1815	IRIS_313-11034	SANTHI 206::IRGC 28215-1	Pakistan	cA (Aus)	cA (Aus)
1816	IRIS_313-11035	ZIRA SHAHI::IRGC 28327-1	Pakistan	Admix	Admix
1817	IRIS_313-11038	AI NAN TSAO 39::IRGC 28461-2	China	XI-1A	XI
1818	IRIS_313-11039	KWANG LU AI 4::IRGC 28480-2	China	XI-1A	XI
1819	IRIS_313-11040	KAVIVARI SAMBA::IRGC 28597-2	India	XI-adm	XI
1820	IRIS_313-11041	POONGAR::IRGC 28611-1	India	XI-2	Admix
1821	IRIS_313-11042	VELLAIKOTTAI::IRGC 28618-1	India	XI-adm	Admix
1822	IRIS_313-11043	BENGKA KERSEK::IRGC 28666-1	Malaysia	XI-3	XI
1823	IRIS_313-11044	BUKU::IRGC 28683-2	Malaysia	GJ-trp	GJ
1824	IRIS_313-11045	ENGKABANG::IRGC 28694-2	Malaysia	GJ-trp	GJ
1825	IRIS_313-11046	LALANGIT::IRGC 28715-1	Malaysia	GJ-trp	GJ
1826	IRIS_313-11047	AUS 84::IRGC 28947-2	Bangladesh	cA (Aus)	cA (Aus)
1827	IRIS_313-11048	AUS 171::IRGC 29004-1	Bangladesh	cA (Aus)	cA (Aus)
1828	IRIS_313-11049	AUS 219::IRGC 29031-1	Bangladesh	cA (Aus)	cA (Aus)
1829	IRIS_313-11050	AUS 233::IRGC 29036-1	Bangladesh	cA (Aus)	cA (Aus)
1830	IRIS_313-11051	AUS 242::IRGC 29040-1	Bangladesh	cA (Aus)	cA (Aus)
1831	IRIS_313-11052	AUS 278::IRGC 29068-1	Bangladesh	cA (Aus)	cA (Aus)
1832	IRIS_313-11053	AUS 282::IRGC 29072-1	Bangladesh	cA (Aus)	cA (Aus)
1833	IRIS_313-11054	AUS 295::IRGC 29083-1	Bangladesh	cA (Aus)	cA (Aus)
1834	IRIS_313-11055	AUS 299::IRGC 29087-1	Bangladesh	cA (Aus)	cA (Aus)
1835	IRIS_313-11056	AUS 301::IRGC 29089-1	Bangladesh	cA (Aus)	cA (Aus)
1836	IRIS_313-11057	AUS 308::IRGC 29096-1	Bangladesh	cA (Aus)	cA (Aus)
1837	IRIS_313-11058	AUS 329::IRGC 29116-1	Bangladesh	cA (Aus)	cA (Aus)
1838	IRIS_313-11059	AUS 344::IRGC 29131-1	Bangladesh	cA (Aus)	cA (Aus)
1839	IRIS_313-11060	AUS 359::IRGC 29146-2	Bangladesh	cA (Aus)	cA (Aus)
1840	IRIS_313-11061	AUS 449::IRGC 29230-1	Bangladesh	cA (Aus)	cA (Aus)
1841	IRIS_313-11062	BEGUNBICHI 33::IRGC 29260-1	Bangladesh	cB (Bas)	Admix
1842	IRIS_313-11063	BORO 70-2::IRGC 29283-3	Bangladesh	cA (Aus)	cA (Aus)
1843	IRIS_313-11064	BORO 275::IRGC 29294-2	Bangladesh	cA (Aus)	cA (Aus)
1844	IRIS_313-11065	BORO 394::IRGC 29297-2	Bangladesh	cA (Aus)	cA (Aus)
1845	IRIS_313-11067	KALIBORO 600::IRGC 29367-1	Bangladesh	cA (Aus)	cA (Aus)
1846	IRIS_313-11068	PANKAIT 31::IRGC 29377-1	Bangladesh	cB (Bas)	Admix
1847	IRIS_313-11070	TUPA::IRGC 29432-1	Bangladesh	Admix	Admix
1848	IRIS_313-11071	CHAO HAI::IRGC 29450-2	Lao People's Democratic Republic	XI-adm	XI
1849	IRIS_313-11072	CHAO LEP NOK::IRGC 29451-2	Lao People's Democratic Republic	XI-3	XI
1850	IRIS_313-11073	KHAO DAM::IRGC 29481-3	Lao People's Democratic Republic	GJ-sbtrp	GJ
1851	IRIS_313-11074	KHAO MAK KHAM::IRGC 29533-1	Lao People's Democratic Republic	XI-3	XI
1852	IRIS_313-11075	KHAO NAM YEN::IRGC 29546-2	Lao People's Democratic Republic	GJ-adm	GJ
1853	IRIS_313-11076	LAI NOK KHA::IRGC 29604-2	Lao People's Democratic Republic	XI-3	XI
1854	IRIS_313-11077	LAI HANG HMA::IRGC 29608-2	Lao People's Democratic Republic	GJ-sbtrp	GJ
1855	IRIS_313-11078	NON HAI::IRGC 29636-2	Lao People's Democratic Republic	XI-adm	XI
1856	IRIS_313-11079	PHAN PHAE::IRGC 29652-2	Lao People's Democratic Republic	XI-3	XI
1857	IRIS_313-11080	PHAE MEUN LAN::IRGC 29660-1	Lao People's Democratic Republic	XI-3	XI
1858	IRIS_313-11081	THAO LOUANG::IRGC 29688-2	Lao People's Democratic Republic	XI-3	XI
1859	IRIS_313-11082	EA DAM HANG DOK::IRGC 29698-2	Lao People's Democratic Republic	XI-3	XI
1860	IRIS_313-11083	EA TIA::IRGC 29713-2	Lao People's Democratic Republic	XI-3	XI
1861	IRIS_313-11084	KABIN::IRGC 29752-1	Cambodia	XI-3	XI
1862	IRIS_313-11085	KHAO HAE::IRGC 29773-3	Lao People's Democratic Republic	XI-adm	XI
1863	IRIS_313-11086	KHAO THAMA::IRGC 29838-2	Lao People's Democratic Republic	XI-3	XI
1864	IRIS_313-11087	PONG SANG A::IRGC 29881-2	Cambodia	XI-3	XI
1865	IRIS_313-11088	SRAU KHSAI::IRGC 29896-2	Cambodia	XI-3	XI
1866	IRIS_313-11089	SRAU THMOR::IRGC 29904-1	Cambodia	XI-3	XI
1867	IRIS_313-11090	KEO LAI::IRGC 29969-2	Lao People's Democratic Republic	XI-3	XI
1868	IRIS_313-11091	KHAO NON::IRGC 30051-1	Lao People's Democratic Republic	XI-adm	XI
1869	IRIS_313-11092	KHAO PA SIEV::IRGC 30063-1	Lao People's Democratic Republic	Admix	Admix
1870	IRIS_313-11093	KHAO TAM::IRGC 30085-2	Lao People's Democratic Republic	GJ-sbtrp	GJ
1871	IRIS_313-11094	MAK BOUAP::IRGC 30106-3	Lao People's Democratic Republic	GJ-sbtrp	GJ
1872	IRIS_313-11095	MAK EA NAM::IRGC 30131-2	Lao People's Democratic Republic	XI-3	XI
1873	IRIS_313-11097	KALAGNON::IRGC 30335-1	Philippines	XI-adm	XI
1874	IRIS_313-11110	SAYAM::IRGC 31538-2	Sri Lanka	XI-2	Admix
1875	IRIS_313-11111	SAITA::IRGC 31618-1	Bangladesh	cA (Aus)	cA (Aus)
1876	IRIS_313-11112	HIJOL DIGA::IRGC 31655-1	Bangladesh	cA (Aus)	cA (Aus)
1877	IRIS_313-11113	KAL SHULI::IRGC 31665-2	Bangladesh	XI-2	XI
1878	IRIS_313-11114	BIRUI SAIL::IRGC 31745-2	Bangladesh	XI-2	XI
1879	IRIS_313-11115	KALA MUNA::IRGC 31832-2	Bangladesh	XI-2	XI
1880	IRIS_313-11116	KORTIK KAIKA::IRGC 31841-1	Bangladesh	cA (Aus)	cA (Aus)
1881	IRIS_313-11117	KAYELI KUNING::IRGC 31974-1	Indonesia	GJ-trp	GJ
1882	IRIS_313-11120	GURULEY::IRGC 32441-1	Bhutan	XI-2	XI
1883	IRIS_313-11123	BAZAIL 975::IRGC 32816-2	Bangladesh	cA (Aus)	cA (Aus)
1884	IRIS_313-11124	BAZAIL 980::IRGC 32817-2	Bangladesh	Admix	cA (Aus)
1885	IRIS_313-11125	DHALA AMAN 973::IRGC 32861-1	Bangladesh	Admix	Admix
1886	IRIS_313-11126	ANBAW::IRGC 32932-2	Myanmar	XI-adm	XI
1887	IRIS_313-11127	BUBAW::IRGC 32989-2	Myanmar	GJ-sbtrp	GJ
1888	IRIS_313-11128	GOKAUNG::IRGC 33079-2	Myanmar	XI-adm	XI
1889	IRIS_313-11129	HAORU::IRGC 33090-2	Myanmar	XI-adm	Admix
1890	IRIS_313-11130	HTAWPATT::IRGC 33125-2	Myanmar	XI-adm	XI
1891	IRIS_313-11131	KALAI::IRGC 33151-2	Myanmar	XI-adm	Admix
1892	IRIS_313-11132	KALALAN::IRGC 33154-2	Myanmar	XI-adm	XI
1893	IRIS_313-11133	LWANKHAN::IRGC 33330-1	Myanmar	XI-3	XI
1894	IRIS_313-11134	MANSAT 3::IRGC 33341-3	Myanmar	XI-adm	XI
1895	IRIS_313-11135	MAUNG NYO::IRGC 33351-2	Myanmar	XI-3	XI
1896	IRIS_313-11136	NGAKWE THETYIN::IRGC 33477-2	Myanmar	Admix	Admix
1897	IRIS_313-11137	NGALONGYI::IRGC 33479-2	Myanmar	XI-adm	XI
1898	IRIS_313-11138	NGASEIN THEEDAT (C 30)::IRGC 33504-2	Myanmar	XI-3	XI
1899	IRIS_313-11139	NWACHI MANINE::IRGC 33531-2	Myanmar	XI-adm	XI
1900	IRIS_313-11140	PADAN::IRGC 33544-2	Myanmar	XI-3	XI
1901	IRIS_313-11141	SHWENI::IRGC 33686-2	Myanmar	XI-adm	XI
1902	IRIS_313-11142	SHWEPULAY::IRGC 33696-2	Myanmar	XI-3	XI
1903	IRIS_313-11143	TANBAUNG::IRGC 33732-2	Myanmar	XI-adm	XI
1904	IRIS_313-11144	TAUNGDI::IRGC 33746-2	Myanmar	XI-adm	XI
1905	IRIS_313-11145	THAKADE THEEDAT::IRGC 33772-2	Myanmar	XI-3	XI
1906	IRIS_313-11146	THEEDAT NGASEIN::IRGC 33779-2	Myanmar	XI-adm	XI
1907	IRIS_313-11147	TYB 11::IRGC 33821-2	Myanmar	XI-adm	XI
1908	IRIS_313-11148	YEBAW::IRGC 33875-2	Myanmar	XI-3	XI
1909	IRIS_313-11149	YODAYA::IRGC 33901-2	Myanmar	XI-3	XI
1910	IRIS_313-11150	ZEINGYI::IRGC 33923-2	Myanmar	XI-3	XI
1911	IRIS_313-11154	DHARIAL::IRGC 34034-1	Bangladesh	cA (Aus)	cA (Aus)
1912	IRIS_313-11156	KHUDWANI ACC 202::IRGC 34154-1	India	GJ-adm	GJ
1913	IRIS_313-11157	T KAUG PAO::IRGC 34182-1	Taiwan	XI-1A	XI
1914	IRIS_313-11158	NAN ERH AI 5::IRGC 34255-1	China	XI-1A	XI
1915	IRIS_313-11162	SABRAN::IRGC 34630-1	Indonesia	XI-1B	XI
1916	IRIS_313-11163	NATEL BORO::IRGC 34749-1	Bangladesh	cA (Aus)	cA (Aus)
1917	IRIS_313-11164	BAK TULSI::IRGC 34831-1	India	cA (Aus)	cA (Aus)
1918	IRIS_313-11165	BENA JHUPI::IRGC 34850-2	India	cA (Aus)	Admix
1919	IRIS_313-11166	BHUT MURI::IRGC 34861-1	India	cA (Aus)	cA (Aus)
1920	IRIS_313-11167	DUBRAJ::IRGC 34904-1	India	XI-2	Admix
1921	IRIS_313-11168	KADA CHOPA::IRGC 34954-1	India	cA (Aus)	cA (Aus)
1922	IRIS_313-11169	KANAI BASHI::IRGC 34967-1	India	cA (Aus)	cA (Aus)
1923	IRIS_313-11170	LAL TAURA::IRGC 35017-1	India	cA (Aus)	cA (Aus)
1924	IRIS_313-11171	M 142::IRGC 35054-1	India	cA (Aus)	cA (Aus)
1925	IRIS_313-11172	RANI BHOG::IRGC 35109-1	India	cA (Aus)	cA (Aus)
1926	IRIS_313-11173	SADA AUS::IRGC 35117-1	India	cA (Aus)	cA (Aus)
1927	IRIS_313-11175	SONA AUS::IRGC 35160-1	India	cA (Aus)	cA (Aus)
1928	IRIS_313-11177	DELI POCONG::IRGC 35265-1	Indonesia	XI-adm	XI
1929	IRIS_313-11178	RUJAK DANAN::IRGC 35446-2	Indonesia	XI-3	XI
1930	IRIS_313-11179	SI OMPAN LAMA::IRGC 35481-1	Indonesia	XI-3	XI
1931	IRIS_313-11180	SIPULUIK ARANG::IRGC 35488-2	Indonesia	XI-3	XI
1932	IRIS_313-11181	TAMBA PERAK::IRGC 35534-2	Indonesia	XI-3	XI
1933	IRIS_313-11182	CEMPO CINA::IRGC 35581-2	Indonesia	XI-3	XI
1934	IRIS_313-11183	KETAN LEMBAYUNGAN::IRGC 35745-2	Indonesia	GJ-trp	GJ
1935	IRIS_313-11189	PAIZ AMBARBU::IRGC 36179-1	Union of Soviet Socialist Republics (Former)	Admix	Admix
1936	IRIS_313-11191	RANRUWAN::IRGC 36360-1	Sri Lanka	cA (Aus)	cA (Aus)
1937	IRIS_313-11193	GAHB AWY 2-1::IRGC 36549-2	Thailand	XI-3	XI
1938	IRIS_313-11194	KHAO PAH 8-5-38::IRGC 36587-3	Thailand	XI-3	XI
1939	IRIS_313-11195	KHAW KAR 13::IRGC 36711-1	Myanmar	GJ-sbtrp	GJ
1940	IRIS_313-11196	DICULA::IRGC 36729-2	Philippines	XI-3	XI
1941	IRIS_313-11203	GOCHIAGARI::IRGC 37086-2	Bangladesh	XI-2	XI
1942	IRIS_313-11204	KARTIKHAMA::IRGC 37149-2	Bangladesh	XI-adm	Admix
1943	IRIS_313-11205	KAZALSAIL::IRGC 37161-2	Bangladesh	XI-2	XI
1944	IRIS_313-11206	KUMRI::IRGC 37182-2	Bangladesh	XI-adm	XI
1945	IRIS_313-11207	PAIRJAT::IRGC 37252-2	Bangladesh	XI-2	XI
1946	IRIS_313-11208	PARIJAT::IRGC 37272-2	Bangladesh	XI-adm	XI
1947	IRIS_313-11209	VADAI::IRGC 37341-3	Bangladesh	XI-2	XI
1948	IRIS_313-11210	ZARBASAIL::IRGC 37346-1	Bangladesh	cA (Aus)	cA (Aus)
1949	IRIS_313-11211	KADAMSAIL::IRGC 37468-2	Bangladesh	XI-2	Admix
1950	IRIS_313-11212	KALOBONA::IRGC 37478-2	Bangladesh	XI-2	Admix
1951	IRIS_313-11213	NARIKEL BADI::IRGC 37550-1	Bangladesh	cA (Aus)	cA (Aus)
1952	IRIS_313-11214	SHITTA AMAN::IRGC 37596-1	Bangladesh	cA (Aus)	cA (Aus)
1953	IRIS_313-11216	KHAMA 1183::IRGC 37685-2	Bangladesh	cA (Aus)	cA (Aus)
1954	IRIS_313-11217	LAL AMAN 207::IRGC 37754-1	Bangladesh	cB (Bas)	Admix
1955	IRIS_313-11218	BADSHABHOG 4-60::IRGC 37793-2	Bangladesh	cB (Bas)	cB (Bas)
1956	IRIS_313-11219	BLACK 28-564::IRGC 37815-2	Bangladesh	XI-2	XI
1957	IRIS_313-11221	CYLINDRICAL 30-605::IRGC 37845-2	Bangladesh	XI-2	XI
1958	IRIS_313-11223	OVAL RED 29 B 601::IRGC 38130-2	Bangladesh	cB (Bas)	cB (Bas)
1959	IRIS_313-11225	SADAJIRA (DEEP STRAW) 16-194::IRGC 38251-2	Bangladesh	XI-adm	XI
1960	IRIS_313-11234	LIGUNGTUNG::IRGC 38786-1	Philippines	XI-adm	XI
1961	IRIS_313-11235	PINILING DANIEL::IRGC 38828-2	Philippines	XI-adm	XI
1962	IRIS_313-11248	NIAW KHAMIN::IRGC 40222-1	Thailand	GJ-trp	GJ
1963	IRIS_313-11255	ARC 7056::IRGC 40914-1	India	XI-adm	XI
1964	IRIS_313-11256	ARC 12411::IRGC 41047-2	India	XI-adm	XI
1965	IRIS_313-11257	ARC 12757::IRGC 41095-2	India	XI-adm	Admix
1966	IRIS_313-11258	ARC 13502::IRGC 41126-2	India	cB (Bas)	cB (Bas)
1967	IRIS_313-11259	ARC 13515::IRGC 41134-2	India	cB (Bas)	cB (Bas)
1968	IRIS_313-11260	ARC 13591::IRGC 41177-2	India	XI-adm	XI
1969	IRIS_313-11261	ARC 13785::IRGC 41218-2	India	XI-adm	XI
1970	IRIS_313-11262	ARC 13888::IRGC 41288-2	India	XI-adm	XI
1971	IRIS_313-11263	ARC 13919::IRGC 41313-2	India	XI-adm	Admix
1972	IRIS_313-11264	ARC 13934::IRGC 41325-2	India	XI-adm	XI
1973	IRIS_313-11265	ARC 14150::IRGC 41435-2	India	cA (Aus)	cA (Aus)
1974	IRIS_313-11266	ARC 14347::IRGC 41517-2	India	XI-adm	XI
1975	IRIS_313-11267	ARC 14358::IRGC 41523-2	India	XI-2	XI
1976	IRIS_313-11268	ARC 14398::IRGC 41544-2	India	cB (Bas)	cB (Bas)
1977	IRIS_313-11269	ARC 14632::IRGC 41650-2	India	XI-adm	Admix
1978	IRIS_313-11270	ARC 14663::IRGC 41671-2	India	cB (Bas)	cB (Bas)
1979	IRIS_313-11271	ARC 14737::IRGC 41729-2	India	XI-2	XI
1980	IRIS_313-11272	ARC 14756::IRGC 41736-1	India	cA (Aus)	cA (Aus)
1981	IRIS_313-11273	ARC 14860::IRGC 41793-2	India	XI-adm	XI
1982	IRIS_313-11274	ARC 14901::IRGC 41811-1	India	cA (Aus)	cA (Aus)
1983	IRIS_313-11275	ARC 14975::IRGC 41848-1	India	XI-adm	XI
1984	IRIS_313-11276	ARC 15063::IRGC 41909-2	India	XI-adm	XI
1985	IRIS_313-11277	ARC 15129::IRGC 41938-1	India	cA (Aus)	cA (Aus)
1986	IRIS_313-11278	ARC 15319::IRGC 42007-1	India	XI-adm	XI
1987	IRIS_313-11279	ARC 15455::IRGC 42040-2	India	XI-adm	XI
1988	IRIS_313-11280	ARC 15486::IRGC 42055-3	India	XI-adm	XI
1989	IRIS_313-11281	ARC 15505::IRGC 42066-1	India	XI-1A	XI
1990	IRIS_313-11282	ARC 15589::IRGC 42096-2	India	XI-2	XI
1991	IRIS_313-11283	ARC 15743::IRGC 42127-2	India	XI-adm	XI
1992	IRIS_313-11284	ARC 18001::IRGC 42195-2	India	XI-adm	XI
1993	IRIS_313-11285	ARC 18064::IRGC 42237-1	India	XI-2	Admix
1994	IRIS_313-11286	ARC 18325::IRGC 42399-3	India	XI-adm	Admix
1995	IRIS_313-11287	ARC 18371::IRGC 42423-2	India	XI-adm	XI
1996	IRIS_313-11288	ARC 18434::IRGC 42429-2	India	XI-adm	XI
1997	IRIS_313-11289	ARC 18578::IRGC 42459-2	India	cB (Bas)	cB (Bas)
1998	IRIS_313-11290	ARC 6579::IRGC 42510-1	India	Admix	XI
1999	IRIS_313-11291	ARC 7425::IRGC 42538-1	India	cA (Aus)	cA (Aus)
2000	IRIS_313-11292	ARC 10120::IRGC 42557-2	India	XI-adm	XI
2001	IRIS_313-11293	ARC 10975::IRGC 42611-2	India	cB (Bas)	cB (Bas)
2002	IRIS_313-11294	ARC 11245::IRGC 42651-2	India	XI-2	XI
2003	IRIS_313-11295	ARC 11397::IRGC 42664-1	India	Admix	Admix
2004	IRIS_313-11296	ARC 12800::IRGC 42720-2	India	XI-adm	XI
2005	IRIS_313-11297	ARC 13460::IRGC 42732-2	India	Admix	Admix
2006	IRIS_313-11298	ARC 13544::IRGC 42743-1	India	cA (Aus)	cA (Aus)
2007	IRIS_313-11299	ARC 14299::IRGC 42889-2	India	XI-adm	XI
2008	IRIS_313-11300	ARC 14709::IRGC 42976-2	India	XI-2	Admix
2009	IRIS_313-11301	ARC 14868::IRGC 43009-2	India	XI-2	XI
2010	IRIS_313-11302	ARC 14899::IRGC 43016-1	India	XI-adm	Admix
2011	IRIS_313-11303	ARC 15097::IRGC 43053-1	India	XI-adm	XI
2012	IRIS_313-11304	ARC 15163::IRGC 43106-1	India	XI-adm	XI
2013	IRIS_313-11305	ARC 15373::IRGC 43166-2	India	XI-adm	Admix
2014	IRIS_313-11306	ARC 15385::IRGC 43174-1	India	XI-adm	XI
2015	IRIS_313-11307	ARC 15387::IRGC 43175-2	India	XI-adm	XI
2016	IRIS_313-11308	ARC 15403::IRGC 43183-2	India	XI-2	XI
2017	IRIS_313-11309	ARC 15862::IRGC 43242-1	India	XI-adm	XI
2018	IRIS_313-11310	ARC 15929::IRGC 43269-2	India	XI-2	XI
2019	IRIS_313-11312	PADI HITAM::IRGC 43496-3	Indonesia	XI-3	XI
2020	IRIS_313-11313	PADI RENDAH::IRGC 43515-1	Indonesia	GJ-trp	GJ
2021	IRIS_313-11314	PELAU::IRGC 43538-2	Indonesia	GJ-trp	GJ
2022	IRIS_313-11315	PENDEK LAYUNG::IRGC 43542-2	Indonesia	XI-3	XI
2023	IRIS_313-11316	RANTAT::IRGC 43563-3	Indonesia	XI-3	XI
2024	IRIS_313-11317	SI RANTING::IRGC 43645-2	Indonesia	XI-3	XI
2025	IRIS_313-11318	TUBU::IRGC 43677-2	Indonesia	XI-3	XI
2026	IRIS_313-11319	KENCANA RANDAH::IRGC 43709-2	Indonesia	XI-3	XI
2027	IRIS_313-11320	MAYAS PUTIH::IRGC 43727-2	Indonesia	XI-3	XI
2028	IRIS_313-11321	GANDHISAIL::IRGC 43826-2	Bangladesh	XI-2	XI
2029	IRIS_313-11322	JASURE AUS::IRGC 43860-1	Bangladesh	cA (Aus)	cA (Aus)
2030	IRIS_313-11323	JHORA::IRGC 43862-1	Bangladesh	cA (Aus)	cA (Aus)
2031	IRIS_313-11324	KALABOKRI::IRGC 43872-1	Bangladesh	cA (Aus)	cA (Aus)
2032	IRIS_313-11327	JAO' HAWN MAE JAN::IRGC 44022-2	Thailand	XI-3	XI
2033	IRIS_313-11328	PADI BURIH::IRGC 44081-1	Malaysia	GJ-trp	GJ
2034	IRIS_313-11329	PADI JALAI BELA::IRGC 44084-1	Malaysia	GJ-trp	GJ
2035	IRIS_313-11330	ALAMINOS::IRGC 44268-2	Philippines	XI-3	XI
2036	IRIS_313-11331	AMPIPIT::IRGC 44272-2	Philippines	XI-3	XI
2037	IRIS_313-11334	DINGRAS::IRGC 44402-1	Philippines	XI-3	XI
2038	IRIS_313-11335	INANUPAN::IRGC 44461-2	Philippines	XI-2	Admix
2039	IRIS_313-11337	LAWA AN::IRGC 44544-2	Philippines	GJ-trp	GJ
2040	IRIS_313-11338	LOBANG (WHITE)::IRGC 44548-2	Philippines	XI-adm	XI
2041	IRIS_313-11339	MILAGROSA::IRGC 44634-2	Philippines	XI-2	XI
2042	IRIS_313-11340	MINANOK::IRGC 44637-2	Philippines	GJ-trp	GJ
2043	IRIS_313-11341	MINDANAO::IRGC 44642-2	Philippines	XI-3	XI
2044	IRIS_313-11342	PODAO::IRGC 44701-1	Philippines	XI-adm	Admix
2045	IRIS_313-11343	PURTOK (MALAGKIT)::IRGC 44707-2	Philippines	XI-3	XI
2046	IRIS_313-11344	SAMON::IRGC 44735-2	Philippines	XI-3	XI
2047	IRIS_313-11345	WAGWAG::IRGC 44802-1	Philippines	XI-adm	XI
2048	IRIS_313-11346	WAGWAG PUTI::IRGC 44804-2	Philippines	XI-1B	XI
2049	IRIS_313-11347	WAGWAG RAOIS::IRGC 44805-1	Philippines	XI-adm	XI
2050	IRIS_313-11348	AUS PADDY (RED)::IRGC 44978-1	India	cA (Aus)	cA (Aus)
2051	IRIS_313-11349	BACHHAIKALMA::IRGC 45003-2	India	XI-2	XI
2052	IRIS_313-11350	BAJAL::IRGC 45024-2	India	cB (Bas)	cB (Bas)
2053	IRIS_313-11351	BANCHI::IRGC 45055-2	India	XI-2	XI
2054	IRIS_313-11352	BUCHI::IRGC 45237-2	India	cB (Bas)	Admix
2055	IRIS_313-11353	CHILE BORO::IRGC 45297-2	India	cA (Aus)	cA (Aus)
2056	IRIS_313-11358	DADKHANI::IRGC 45454-2	India	XI-2	XI
2057	IRIS_313-11359	DAHARNAGRA::IRGC 45465-2	India	XI-2	XI
2058	IRIS_313-11360	JALADHI 1::IRGC 45858-2	India	cB (Bas)	Admix
2059	IRIS_313-11361	KALIKALMA::IRGC 45996-2	India	XI-2	Admix
2060	IRIS_313-11362	KEYA NUNIA::IRGC 46117-2	India	cB (Bas)	cB (Bas)
2061	IRIS_313-11363	KHEJURTHUPI::IRGC 46137-2	India	XI-2	XI
2062	IRIS_313-11364	KHIRPULI::IRGC 46143-3	India	XI-adm	Admix
2063	IRIS_313-11365	LANJALI::IRGC 46236-2	India	XI-adm	XI
2064	IRIS_313-11367	MAKARANDASAIL::IRGC 46289-2	India	XI-2	XI
2065	IRIS_313-11368	PANIKELASH::IRGC 46500-2	India	XI-2	XI
2066	IRIS_313-11369	RANACHANDRABHOG::IRGC 46567-2	India	XI-2	XI
2067	IRIS_313-11370	SACHI::IRGC 46612-2	India	XI-2	Admix
2068	IRIS_313-11371	SATHI::IRGC 46659-1	India	cA (Aus)	cA (Aus)
2069	IRIS_313-11372	SUFALDHULA::IRGC 46698-2	India	XI-2	Admix
2070	IRIS_313-11377	AMARILLO::IRGC 47120-1	Philippines	XI-adm	XI
2071	IRIS_313-11379	CADIDIT (GLUT)::IRGC 47161-1	Philippines	GJ-trp	GJ
2072	IRIS_313-11380	CA ONG (WHITE)::IRGC 47174-1	Philippines	GJ-trp	GJ
2073	IRIS_313-11381	LINANGAN::IRGC 47255-2	Philippines	XI-3	XI
2074	IRIS_313-11382	HONDERAWALA::IRGC 47372-1	Sri Lanka	XI-adm	XI
2075	IRIS_313-11386	KHAO DAWK MALI TIA::IRGC 47773-2	Thailand	XI-3	XI
2076	IRIS_313-11387	SAHM RUANG NAK::IRGC 47818-1	Thailand	XI-3	XI
2077	IRIS_313-11388	GLAM::IRGC 47978-2	Thailand	XI-3	XI
2078	IRIS_313-11389	LEUANG PRA TAHN::IRGC 48292-2	Thailand	XI-3	XI
2079	IRIS_313-11390	NAH MOI::IRGC 48353-2	Thailand	XI-3	XI
2080	IRIS_313-11391	NIAW DAM::IRGC 48387-2	Thailand	XI-3	XI
2081	IRIS_313-11392	SA MER::IRGC 48454-2	Thailand	XI-3	XI
2082	IRIS_313-11393	SAWNG RUANG::IRGC 48458-2	Thailand	XI-3	XI
2083	IRIS_313-11394	INDO NO 13030::IRGC 48630-2	Indonesia	XI-adm	XI
2084	IRIS_313-11396	MAS::IRGC 48758-1	Indonesia	GJ-trp	GJ
2085	IRIS_313-11397	TAMBU::IRGC 48932-1	Indonesia	GJ-trp	GJ
2086	IRIS_313-11398	TODULI::IRGC 48942-2	Indonesia	XI-3	XI
2087	IRIS_313-11399	RAYDHAN 1::IRGC 49127-2	Bangladesh	XI-adm	XI
2088	IRIS_313-11400	ECHORSAIL::IRGC 49182-1	Bangladesh	XI-adm	XI
2089	IRIS_313-11401	MOTANGA::IRGC 49242-2	Bangladesh	cB (Bas)	Admix
2090	IRIS_313-11402	SUITE JORA::IRGC 49257-2	Bangladesh	XI-adm	XI
2091	IRIS_313-11404	AMON 4::IRGC 49375-2	Bangladesh	XI-2	XI
2092	IRIS_313-11405	APYO DAW GYI::IRGC 49386-2	Myanmar	XI-3	XI
2093	IRIS_313-11407	BATCHA BHOG (SCENTED)::IRGC 49440-2	India	XI-2	XI
2094	IRIS_313-11408	CHITRAKALI::IRGC 49524-2	India	XI-2	Admix
2095	IRIS_313-11409	CUTTACK 29::IRGC 49573-1	India	XI-2	Admix
2096	IRIS_313-11414	KARUNJEERAGA SAMBA::IRGC 49774-1	India	XI-adm	Admix
2097	IRIS_313-11416	KONAMANI::IRGC 49806-1	India	XI-2	XI
2098	IRIS_313-11417	LAWANGAI::IRGC 49850-2	India	Admix	Admix
2099	IRIS_313-11418	MATALI::IRGC 49891-2	India	XI-2	XI
2100	IRIS_313-11419	MUTHA SAMBA::IRGC 49924-2	India	XI-adm	Admix
2101	IRIS_313-11420	PISINI::IRGC 50035-2	India	XI-2	Admix
2102	IRIS_313-11421	TULASIBAS::IRGC 50192-2	India	XI-2	Admix
2103	IRIS_313-11422	13946 (GUANG QIU 15)::IRGC 50320-1	China	XI-1A	XI
2104	IRIS_313-11424	SINAPLED::IRGC 50402-1	Philippines	GJ-trp	GJ
2105	IRIS_313-11441	NALA::IRGC 51247-1	Philippines	GJ-trp	GJ
2106	IRIS_313-11442	ARC 18502::IRGC 51749-2	India	XI-adm	XI
2107	IRIS_313-11443	ARC 18533::IRGC 51756-1	India	XI-adm	XI
2108	IRIS_313-11446	NAPDAI::IRGC 52009-1	India	XI-2	Admix
2109	IRIS_313-11447	TUNAGANNAPNANG::IRGC 52046-1	India	XI-adm	XI
2110	IRIS_313-11448	BARAMANJ::IRGC 52067-1	India	XI-2	Admix
2111	IRIS_313-11449	KODIA PHUL::IRGC 52168-1	India	XI-adm	Admix
2112	IRIS_313-11451	KALISAL::IRGC 52324-1	India	cB (Bas)	cB (Bas)
2113	IRIS_313-11452	LOCAL BHAT::IRGC 52343-1	India	cA (Aus)	Admix
2114	IRIS_313-11453	ZINYA KOLAMBA::IRGC 52402-1	India	XI-2	Admix
2115	IRIS_313-11454	BARI SUTAR::IRGC 52410-1	India	cA (Aus)	cA (Aus)
2116	IRIS_313-11455	CIPPI::IRGC 52415-1	India	cA (Aus)	cA (Aus)
2117	IRIS_313-11456	KOLAMBA::IRGC 52456-1	India	cA (Aus)	cA (Aus)
2118	IRIS_313-11458	KARAHANI::IRGC 52664-1	India	cA (Aus)	cA (Aus)
2119	IRIS_313-11460	SELHI::IRGC 52760-1	India	XI-2	Admix
2120	IRIS_313-11461	VAIKATHARYAN::IRGC 52805-1	India	XI-2	Admix
2121	IRIS_313-11462	SALSI::IRGC 52833-1	India	cA (Aus)	cA (Aus)
2122	IRIS_313-11463	KATSIYAM TABAO::IRGC 52855-1	Philippines	XI-adm	XI
2123	IRIS_313-11464	CARAWI::IRGC 52887-1	Philippines	GJ-trp	GJ
2124	IRIS_313-11465	DINORADO::IRGC 52893-1	Philippines	GJ-trp	GJ
2125	IRIS_313-11467	MACAPAGAL::IRGC 52927-1	Philippines	XI-3	XI
2126	IRIS_313-11472	BANGBANG::IRGC 53131-1	Philippines	XI-3	XI
2127	IRIS_313-11473	KINTOMAN (TOD DOY)::IRGC 53146-1	Philippines	GJ-trp	GJ
2128	IRIS_313-11476	KALIPINCH::IRGC 53271-1	India	cA (Aus)	Admix
2129	IRIS_313-11477	KANPURI::IRGC 53278-1	India	cA (Aus)	cA (Aus)
2130	IRIS_313-11478	LOCAL::IRGC 53300-1	India	XI-2	Admix
2131	IRIS_313-11479	VANKALI::IRGC 53339-1	India	GJ-trp	GJ
2132	IRIS_313-11481	BINNAFUL::IRGC 53479-1	Bangladesh	cA (Aus)	cA (Aus)
2133	IRIS_313-11482	BONGEZA::IRGC 53483-1	Bangladesh	cA (Aus)	cA (Aus)
2134	IRIS_313-11483	BOTESHSHORE::IRGC 53484-1	Bangladesh	cA (Aus)	cA (Aus)
2135	IRIS_313-11484	EJALI::IRGC 53500-1	Bangladesh	cA (Aus)	Admix
2136	IRIS_313-11485	RAMINAD (GERMAN)::IRGC 53058-1	Philippines	XI-3	XI
2137	IRIS_313-11486	KHAGRAI DIGHA::IRGC 53529-3	Bangladesh	Admix	Admix
2138	IRIS_313-11487	LALDIGHA::IRGC 53541-1	Bangladesh	XI-2	Admix
2139	IRIS_313-11489	KALU T 139::IRGC 53670-1	India	cA (Aus)	Admix
2140	IRIS_313-11490	ARC 15480::IRGC 53799-1	India	XI-adm	XI
2141	IRIS_313-11491	BIR BAHADUR::IRGC 53889-1	India	XI-2	Admix
2142	IRIS_313-11492	SIRHANTI::IRGC 53930-1	India	cA (Aus)	cA (Aus)
2143	IRIS_313-11495	ANENOE::IRGC 54140-1	Indonesia	GJ-trp	GJ
2144	IRIS_313-11496	BALU PRIA::IRGC 54158-1	Indonesia	GJ-trp	GJ
2145	IRIS_313-11497	PADI ARA::IRGC 54252-2	Indonesia	XI-2	Admix
2146	IRIS_313-11498	PADI HEDENG (REKET HEDENG)::IRGC 54266-1	Indonesia	GJ-trp	GJ
2147	IRIS_313-11499	PADI UDANG::IRGC 54295-1	Indonesia	GJ-trp	GJ
2148	IRIS_313-11500	SKK::IRGC 54356-1	Indonesia	XI-2	XI
2149	IRIS_313-11508	PAWNG AEW 1::IRGC 55263-1	Thailand	XI-3	XI
2150	IRIS_313-11509	PRADOO DAENG::IRGC 55265-1	Thailand	XI-3	XI
2151	IRIS_313-11511	WAGASAN (RED)::IRGC 55404-1	Philippines	GJ-trp	GJ
2152	IRIS_313-11512	OYAK PAKANG::IRGC 55422-1	Philippines	XI-adm	XI
2153	IRIS_313-11522	XINTUAN HEI GU::IRGC 56159-1	China	GJ-adm	GJ
2154	IRIS_313-11530	JAO KHAO::IRGC 57046-1	Thailand	XI-3	XI
2155	IRIS_313-11532	MARIA GAKIT::IRGC 57070-1	Philippines	GJ-trp	GJ
2156	IRIS_313-11534	NAHNG KHAO BOW::IRGC 57377-1	Thailand	XI-3	XI
2157	IRIS_313-11535	PAH DI MI RAHK::IRGC 57398-1	Thailand	XI-3	XI
2158	IRIS_313-11541	HOE PHAR THAE::IRGC 57907-1	Myanmar	XI-adm	XI
2159	IRIS_313-11542	KHAO KUM PAR::IRGC 57966-1	Myanmar	Admix	Admix
2160	IRIS_313-11543	KYUN TAW SEIN::IRGC 58072-1	Myanmar	XI-3	XI
2161	IRIS_313-11544	LINPAN CHAW::IRGC 58087-1	Myanmar	XI-adm	XI
2162	IRIS_313-11545	MOE GAUNG PYU::IRGC 58120-1	Myanmar	XI-adm	XI
2163	IRIS_313-11546	NGA CHAN HMWE::IRGC 58146-1	Myanmar	XI-adm	XI
2164	IRIS_313-11547	SHWE SABA::IRGC 58206-1	Myanmar	XI-adm	XI
2165	IRIS_313-11548	TAUNG LWIN::IRGC 58222-1	Myanmar	XI-adm	XI
2166	IRIS_313-11549	TAUNGYA SABA::IRGC 58226-1	Myanmar	XI-adm	XI
2167	IRIS_313-11557	GORIA::IRGC 58736-1	Bangladesh	cA (Aus)	cA (Aus)
2168	IRIS_313-11558	NULI::IRGC 58824-1	Bangladesh	XI-2	XI
2169	IRIS_313-11561	BANGLA::IRGC 58876-1	Nepal	XI-2	Admix
2170	IRIS_313-11563	BIJULI BATI::IRGC 58917-1	Nepal	XI-2	Admix
2171	IRIS_313-11564	HALIDA::IRGC 59005-1	Nepal	cB (Bas)	Admix
2172	IRIS_313-11565	KUSUM KATIKI::IRGC 59099-1	Nepal	XI-2	Admix
2173	IRIS_313-11566	MOONOR::IRGC 59136-1	Nepal	XI-2	Admix
2174	IRIS_313-11567	RATO BASMATI::IRGC 59205-1	Nepal	cB (Bas)	cB (Bas)
2175	IRIS_313-11568	SATHIYA::IRGC 59225-1	Nepal	XI-1A	XI
2176	IRIS_313-11571	BAI MANG AI ZHONG::IRGC 59408-1	China	GJ-tmp	GJ
2177	IRIS_313-11572	BAI MI TIE QIU::IRGC 59414-1	China	XI-1A	XI
2178	IRIS_313-11573	GAO LIANG ZAO::IRGC 59563-1	China	XI-adm	XI
2179	IRIS_313-11574	HEI TOU HONG::IRGC 59595-1	China	GJ-tmp	GJ
2180	IRIS_313-11575	HONG PI NUO::IRGC 59638-1	China	GJ-tmp	GJ
2181	IRIS_313-11576	JIANG HUI DAO::IRGC 59688-1	China	XI-adm	XI
2182	IRIS_313-11577	LANG QIAN CHE::IRGC 59730-1	China	XI-1A	XI
2183	IRIS_313-11578	LUAN DAO::IRGC 59762-1	China	GJ-tmp	GJ
2184	IRIS_313-11579	SHAN GU::IRGC 59870-1	China	XI-1A	XI
2185	IRIS_313-11580	TAI ZHOU XIAN::IRGC 59912-1	China	XI-adm	XI
2186	IRIS_313-11582	WAN GENG BAI DAO TOU::IRGC 59948-1	China	GJ-tmp	GJ
2187	IRIS_313-11584	YI SUI QI::IRGC 60088-1	China	GJ-tmp	GJ
2188	IRIS_313-11588	MR 69::IRGC 60188-1	Malaysia	XI-3	XI
2189	IRIS_313-11595	AMAKOYALI::IRGC 60878-1	India	cA (Aus)	cA (Aus)
2190	IRIS_313-11596	BHAINSA MUNDARIYA::IRGC 60893-1	India	XI-adm	Admix
2191	IRIS_313-11597	BHATA PYAGI::IRGC 60895-1	India	XI-2	Admix
2192	IRIS_313-11598	GODADANI::IRGC 60944-1	India	Admix	cA (Aus)
2193	IRIS_313-11599	JUGRAY::IRGC 60960-1	India	XI-2	XI
2194	IRIS_313-11600	KOTODESHI::IRGC 60982-1	India	XI-2	Admix
2195	IRIS_313-11602	MALCHI::IRGC 61004-1	India	cA (Aus)	cA (Aus)
2196	IRIS_313-11603	PANDRI PAREWA::IRGC 61030-1	India	cA (Aus)	cA (Aus)
2197	IRIS_313-11604	SUGARKAND::IRGC 61059-1	India	cA (Aus)	cA (Aus)
2198	IRIS_313-11606	BOKDEL::IRGC 61085-1	India	XI-2	Admix
2199	IRIS_313-11607	HOLDIGANTHI::IRGC 61105-1	India	XI-2	XI
2200	IRIS_313-11608	KHAO BAWNG::IRGC 61260-1	Thailand	XI-3	XI
2201	IRIS_313-11609	MAE HAWM::IRGC 61283-1	Thailand	XI-3	XI
2202	IRIS_313-11610	WUA PAN LAK::IRGC 61357-1	Thailand	XI-3	XI
2203	IRIS_313-11611	YAH YAW::IRGC 61359-1	Thailand	GJ-trp	GJ
2204	IRIS_313-11622	JUAN YE LAI::IRGC 61825-1	China	XI-1A	XI
2205	IRIS_313-11623	KAO SONG HAI::IRGC 61827-1	China	GJ-sbtrp	GJ
2206	IRIS_313-11624	ANADI WHITE::IRGC 61897-1	Nepal	XI-1A	XI
2207	IRIS_313-11625	CHOBO::IRGC 61930-1	Nepal	cB (Bas)	cB (Bas)
2208	IRIS_313-11626	GUDURA::IRGC 61955-1	Nepal	cB (Bas)	cB (Bas)
2209	IRIS_313-11627	JADO::IRGC 61966-1	Nepal	cB (Bas)	cB (Bas)
2210	IRIS_313-11628	KARISHNABELI::IRGC 61979-1	Nepal	Admix	Admix
2211	IRIS_313-11629	LATIJHABAR::IRGC 61991-1	Nepal	cA (Aus)	cA (Aus)
2212	IRIS_313-11630	POHHERLIMASION::IRGC 62025-1	Nepal	cB (Bas)	cB (Bas)
2213	IRIS_313-11632	SETO JHINUWA::IRGC 62043-1	Nepal	cB (Bas)	cB (Bas)
2214	IRIS_313-11635	GAM PERNG::IRGC 62135-1	Thailand	XI-3	XI
2215	IRIS_313-11652	GONG SHE 9::IRGC 62693-1	China	GJ-tmp	GJ
2216	IRIS_313-11655	SI WAN 14::IRGC 63019-1	China	GJ-tmp	GJ
2217	IRIS_313-11664	CUN GU NUO::IRGC 63576-1	China	XI-adm	XI
2218	IRIS_313-11665	JIN HUA 258::IRGC 63670-1	China	XI-1A	XI
2219	IRIS_313-11666	LONG GE 33::IRGC 63705-1	China	XI-adm	XI
2220	IRIS_313-11667	LUO AI ZAO 3::IRGC 63730-1	China	XI-1A	XI
2221	IRIS_313-11668	RONG DAO 4::IRGC 63820-1	China	XI-1A	XI
2222	IRIS_313-11671	DERAWA::IRGC 64106-1	Nepal	XI-2	Admix
2223	IRIS_313-11672	RAI MANULA::IRGC 64138-1	Nepal	GJ-tmp	GJ
2224	IRIS_313-11673	BURI BURING::IRGC 64174-1	Philippines	GJ-trp	GJ
2225	IRIS_313-11674	BEUA KAE::IRGC 64221-1	Thailand	XI-3	XI
2226	IRIS_313-11676	E MOOM::IRGC 64291-1	Thailand	XI-3	XI
2227	IRIS_313-11677	E NAWN KHAO::IRGC 64293-1	Thailand	XI-3	XI
2228	IRIS_313-11678	E PLUAK::IRGC 64297-1	Thailand	XI-3	XI
2229	IRIS_313-11679	GASET BOW::IRGC 64316-1	Thailand	XI-3	XI
2230	IRIS_313-11680	KHAO BUN MI::IRGC 64366-2	Thailand	XI-3	XI
2231	IRIS_313-11681	KHAO' PAWM::IRGC 64416-2	Thailand	XI-3	XI
2232	IRIS_313-11682	MA EUE::IRGC 64502-1	Thailand	XI-3	XI
2233	IRIS_313-11683	NIAW KHIAW NGOO::IRGC 64563-1	Thailand	XI-3	XI
2234	IRIS_313-11684	OB CHUEY::IRGC 64568-1	Thailand	XI-3	XI
2235	IRIS_313-11685	PLAWNG SAENG::IRGC 64595-1	Thailand	XI-3	XI
2236	IRIS_313-11686	QUAHNG LUANG::IRGC 64609-2	Thailand	XI-3	XI
2237	IRIS_313-11687	SA GAE::IRGC 64613-1	Thailand	XI-3	XI
2238	IRIS_313-11688	SIA MOO::IRGC 64629-1	Thailand	XI-3	XI
2239	IRIS_313-11689	DECHANGBYEO::IRGC 64858-1	Korea, Republic of	GJ-tmp	GJ
2240	IRIS_313-11690	KOCHUM::IRGC 64906-1	Bhutan	Admix	Admix
2241	IRIS_313-11691	SHANGYIPA::IRGC 64928-1	Bhutan	GJ-sbtrp	GJ
2242	IRIS_313-11692	CHIAYI WU-K'O::IRGC 64974-1	Taiwan	XI-1A	XI
2243	IRIS_313-11693	CHING CH'UNG::IRGC 65002-1	Taiwan	XI-adm	XI
2244	IRIS_313-11694	CHING LIU::IRGC 65018-1	Taiwan	XI-adm	XI
2245	IRIS_313-11695	HSIN-T'AO YUAN CHING YU::IRGC 65074-1	Taiwan	XI-1A	XI
2246	IRIS_313-11698	TAIPEI 167::IRGC 65371-1	Taiwan	cB (Bas)	cB (Bas)
2247	IRIS_313-11700	DAW NOK KAEN::IRGC 65548-1	Thailand	XI-3	XI
2248	IRIS_313-11704	BAHN DAENG::IRGC 65771-1	Thailand	XI-3	XI
2249	IRIS_313-11705	DAWK PUD KHAO::IRGC 65808-1	Thailand	XI-3	XI
2250	IRIS_313-11706	KHAO' NOK 4::IRGC 65932-1	Thailand	XI-3	XI
2251	IRIS_313-11707	KHAO SAHKORN::IRGC 65948-1	Thailand	XI-3	XI
2252	IRIS_313-11708	KHAO YAI GUANG::IRGC 65972-1	Thailand	XI-3	XI
2253	IRIS_313-11709	LEUANG KHAJAWN::IRGC 66014-1	Thailand	XI-3	XI
2254	IRIS_313-11710	LEUANG MAI::IRGC 66019-2	Thailand	XI-3	XI
2255	IRIS_313-11711	RAI MAHK MEUANG::IRGC 66154-1	Thailand	XI-3	XI
2256	IRIS_313-11712	GORA DHAN 2::IRGC 66269-1	India	cA (Aus)	cA (Aus)
2257	IRIS_313-11717	JATI MANI::IRGC 66565-1	Indonesia	XI-adm	XI
2258	IRIS_313-11719	DAWK PUT::IRGC 66699-1	Thailand	XI-3	XI
2259	IRIS_313-11720	DAW 85::IRGC 66704-1	Thailand	XI-3	XI
2260	IRIS_313-11721	GAEW DAENG::IRGC 66707-1	Thailand	XI-3	XI
2261	IRIS_313-11722	KABERI::IRGC 66801-1	Bangladesh	XI-adm	XI
2262	IRIS_313-11725	ZUIHOU::IRGC 66982-1	Japan	GJ-tmp	GJ
2263	IRIS_313-11726	GUANG QING 334::IRGC 67132-1	China	XI-1A	XI
2264	IRIS_313-11727	HONG YANG ZAO 3::IRGC 67177-1	China	XI-1A	XI
2265	IRIS_313-11728	LUO SI ZHAN::IRGC 67211-1	China	XI-3	XI
2266	IRIS_313-11729	MEI LIU ZAO 5::IRGC 67231-1	China	XI-adm	XI
2267	IRIS_313-11730	QING ER XIAO 2::IRGC 67255-1	China	XI-adm	XI
2268	IRIS_313-11731	QING TAI AI::IRGC 67273-1	China	XI-adm	XI
2269	IRIS_313-11732	QING ZAO 3::IRGC 67281-1	China	XI-1A	XI
2270	IRIS_313-11733	SHUANG BAI AI 2::IRGC 67309-1	China	XI-1A	XI
2271	IRIS_313-11734	SI CHAO 1::IRGC 67335-1	China	XI-1A	XI
2272	IRIS_313-11735	YI LI ZHONG::IRGC 67382-1	China	XI-adm	XI
2273	IRIS_313-11737	CHUNDI::IRGC 67486-1	India	cA (Aus)	Admix
2274	IRIS_313-11738	PAUNDRI::IRGC 67527-1	India	XI-2	Admix
2275	IRIS_313-11741	HERATH BANDA::IRGC 67630-1	Sri Lanka	XI-2	Admix
2276	IRIS_313-11742	KALIBAJARI::IRGC 67718-1	India	cA (Aus)	cA (Aus)
2277	IRIS_313-11743	CHHOTI MASHINO::IRGC 67830-1	Bhutan	cB (Bas)	cB (Bas)
2278	IRIS_313-11744	AI JIAO AO FAN ZI::IRGC 67871-1	China	XI-adm	XI
2279	IRIS_313-11745	AN FU ZHAN::IRGC 67878-1	China	XI-1A	XI
2280	IRIS_313-11748	GAO JIAO YING GAN ZHAN::IRGC 68053-1	China	XI-adm	XI
2281	IRIS_313-11753	XIANG CHANG ZAO::IRGC 68268-1	China	XI-1A	XI
2290	IRIS_313-11788	CANLUBANG::IRGC 69816-1	Philippines	GJ-adm	GJ
2297	IRIS_313-11795	DA GU AI 7::IRGC 70075-1	China	XI-1A	XI
2298	IRIS_313-11796	DU GEN CHUAN::IRGC 70083-1	China	XI-1A	XI
2299	IRIS_313-11797	E ZI 32::IRGC 70127-1	China	XI-1A	XI
2300	IRIS_313-11798	E ZI 100::IRGC 70192-1	China	XI-1B	XI
2301	IRIS_313-11799	E ZI 110::IRGC 70201-1	China	XI-1A	XI
2302	IRIS_313-11800	FAN GENG 6::IRGC 70243-1	China	GJ-tmp	GJ
2303	IRIS_313-11801	FAN WU::IRGC 70245-1	China	XI-adm	XI
2304	IRIS_313-11802	JIE CAO ZHAN::IRGC 70305-1	China	XI-1A	XI
2305	IRIS_313-11803	MAO ZHA NUO::IRGC 70335-1	China	GJ-tmp	GJ
2306	IRIS_313-11804	QUN XUAN ZAO::IRGC 70371-1	China	XI-1A	XI
2307	IRIS_313-11805	XI HONG GU::IRGC 70416-1	China	XI-1A	XI
2308	IRIS_313-11806	78 XUAN WU::IRGC 70475-1	China	XI-1A	XI
2309	IRIS_313-11816	KARILETYONE::IRGC 70745-1	Myanmar	XI-adm	XI
2310	IRIS_313-11817	KHAOSAING::IRGC 70746-2	Myanmar	XI-adm	XI
2311	IRIS_313-11818	LETYONE::IRGC 70753-1	Myanmar	XI-adm	XI
2312	IRIS_313-11819	PADINTHUMA::IRGC 70762-2	Myanmar	XI-3	XI
2313	IRIS_313-11820	PAKISTANHMWE::IRGC 70763-1	Myanmar	XI-3	XI
2314	IRIS_313-11822	BHONDU PAREWA::IRGC 70802-3	India	XI-2	Admix
2315	IRIS_313-11823	BHU BHUSI::IRGC 70803-1	India	XI-2	Admix
2316	IRIS_313-11824	DHANIYA PHOOL::IRGC 70811-1	India	XI-2	Admix
2317	IRIS_313-11825	HANSRAJ::IRGC 70836-3	India	cB (Bas)	cB (Bas)
2318	IRIS_313-11826	HIRA NAKHI::IRGC 70840-1	India	cB (Bas)	cB (Bas)
2319	IRIS_313-11827	KARI GURMATIA::IRGC 70850-1	India	XI-2	Admix
2320	IRIS_313-11828	LALI GURMATIA::IRGC 70854-1	India	XI-2	Admix
2321	IRIS_313-11829	MUNJI::IRGC 70928-1	Pakistan	GJ-tmp	GJ
2322	IRIS_313-11831	KHAO' DAENG HAWM::IRGC 71001-1	Thailand	GJ-sbtrp	GJ
2323	IRIS_313-11832	AE WAWNG POO DOO::IRGC 71007-1	Thailand	GJ-sbtrp	GJ
2324	IRIS_313-11833	BOO MAE::IRGC 71058-1	Thailand	XI-3	XI
2325	IRIS_313-11834	BUENG MONG LENG WE::IRGC 71088-1	Thailand	GJ-sbtrp	GJ
2326	IRIS_313-11835	E NOI NAH::IRGC 71138-1	Thailand	XI-adm	XI
2327	IRIS_313-11836	KHAO KO RAOH::IRGC 71208-1	Thailand	XI-3	XI
2328	IRIS_313-11837	KHAO NAHNG PRUNG::IRGC 71220-1	Thailand	XI-3	XI
2329	IRIS_313-11838	LEUM DERN::IRGC 71288-1	Thailand	XI-3	XI
2330	IRIS_313-11839	MUAY::IRGC 71318-1	Thailand	XI-3	XI
2331	IRIS_313-11840	NIAW NAHK KRAD::IRGC 71352-1	Thailand	XI-3	XI
2332	IRIS_313-11841	NIAW NARAI::IRGC 71353-1	Thailand	XI-3	XI
2333	IRIS_313-11842	NIAW YUANG KHANUN::IRGC 71362-1	Thailand	XI-3	XI
2334	IRIS_313-11843	PAN DAWK MAHK::IRGC 71380-1	Thailand	XI-3	XI
2335	IRIS_313-11844	PUEY TAW::IRGC 71405-1	Thailand	XI-3	XI
2336	IRIS_313-11845	SING SAI::IRGC 71442-2	Thailand	GJ-sbtrp	GJ
2337	IRIS_313-11846	TON TIA GUAY NU::IRGC 71467-1	Thailand	GJ-sbtrp	GJ
2338	IRIS_313-11848	PULUT BURUNG::IRGC 71655-1	Malaysia	XI-3	XI
2339	IRIS_313-11849	PULUT SELEMYAM::IRGC 71820-1	Malaysia	XI-3	XI
2340	IRIS_313-11850	SESAT JADI::IRGC 71834-1	Malaysia	XI-3	XI
2341	IRIS_313-11851	DUNA AL::IRGC 71842-1	Philippines	GJ-trp	GJ
2342	IRIS_313-11852	BAI MI ZAI 7::IRGC 71940-1	China	XI-1A	XI
2343	IRIS_313-11853	BU ZHI MING::IRGC 71971-1	China	XI-1A	XI
2344	IRIS_313-11854	CHI GU::IRGC 71988-1	China	XI-1A	XI
2345	IRIS_313-11855	DA GUAN YIN ZHAN::IRGC 72006-1	China	XI-1A	XI
2346	IRIS_313-11856	DA HEI GU::IRGC 72009-1	China	XI-1A	XI
2347	IRIS_313-11858	DA TIE ZHAN::IRGC 72029-1	China	XI-1A	XI
2348	IRIS_313-11859	DONG DU::IRGC 72037-1	China	XI-1A	XI
2349	IRIS_313-11860	GUA PAI GU::IRGC 72078-1	China	XI-1A	XI
2350	IRIS_313-11861	HEI YAN ZHAN::IRGC 72090-1	China	XI-1A	XI
2351	IRIS_313-11862	HENG YE ZAO::IRGC 72092-1	China	XI-1A	XI
2352	IRIS_313-11863	HONG DU BAI::IRGC 72098-1	China	XI-1A	XI
2353	IRIS_313-11865	HUO QING::IRGC 72148-1	China	XI-1A	XI
2354	IRIS_313-11866	JIANG ER ZAO::IRGC 72152-1	China	XI-1A	XI
2355	IRIS_313-11867	KE SHU BAI::IRGC 72183-1	China	XI-1A	XI
2356	IRIS_313-11868	LIU LI YOU::IRGC 72198-1	China	XI-1A	XI
2357	IRIS_313-11869	MA WEI ZHAN::IRGC 72220-1	China	XI-1A	XI
2358	IRIS_313-11870	NAN JING XIAO DAO::IRGC 72236-2	China	XI-1A	XI
2359	IRIS_313-11871	SAN ZHAO QI::IRGC 72289-1	China	XI-1A	XI
2360	IRIS_313-11872	TIE ZHONG::IRGC 72321-1	China	XI-1A	XI
2361	IRIS_313-11875	CHUBU 17::IRGC 72505-1	Japan	GJ-tmp	GJ
2362	IRIS_313-11876	AI DA::IRGC 72567-1	China	XI-1A	Admix
2363	IRIS_313-11877	AN NAN ZAO::IRGC 72576-1	China	XI-1A	XI
2364	IRIS_313-11878	BAI RI XIAN::IRGC 72588-1	China	XI-1A	XI
2365	IRIS_313-11881	LIU TIAO XIAN::IRGC 72758-1	China	XI-1A	XI
2366	IRIS_313-11882	MAN TIAN QING::IRGC 72776-1	China	XI-1A	XI
2367	IRIS_313-11884	TIAN DAO DAO::IRGC 72837-1	China	XI-1A	XI
2368	IRIS_313-11885	YANG WAN XIAN::IRGC 72886-1	China	XI-1A	XI
2369	IRIS_313-11888	KANGRI::IRGC 73104-1	Pakistan	cA (Aus)	cA (Aus)
2370	IRIS_313-11889	MURGI BRINJ::IRGC 73109-1	Pakistan	XI-adm	Admix
2371	IRIS_313-11892	HO MOK::IRGC 73171-3	Thailand	GJ-sbtrp	GJ
2372	IRIS_313-11897	PHIT CHZK::IRGC 73317-1	Thailand	GJ-sbtrp	GJ
2373	IRIS_313-11898	MA YOO::IRGC 73507-1	Thailand	XI-3	XI
2374	IRIS_313-11899	MAHA CHAI::IRGC 73517-1	Thailand	XI-adm	XI
2375	IRIS_313-11900	PLE LIA::IRGC 73562-1	Thailand	GJ-sbtrp	GJ
2376	IRIS_313-11901	TI NGI::IRGC 73620-1	Thailand	XI-3	XI
2377	IRIS_313-11902	CEMPO TURI::IRGC 73667-1	Indonesia	XI-3	XI
2378	IRIS_313-11903	KOMPIT::IRGC 73716-1	Indonesia	GJ-trp	GJ
2379	IRIS_313-11904	PADI SIRANDAH KUNING::IRGC 73762-1	Indonesia	XI-3	XI
2380	IRIS_313-11905	PAYO TINGGI::IRGC 73778-1	Indonesia	XI-3	XI
2381	IRIS_313-11906	SULUS BALOK::IRGC 73862-1	Indonesia	GJ-trp	GJ
2382	IRIS_313-11907	TINAROH::IRGC 73874-1	Indonesia	GJ-trp	GJ
2383	IRIS_313-11908	DUAN SHEN ZI::IRGC 73962-1	China	GJ-tmp	GJ
2384	IRIS_313-11909	HONG MI JIU GONG JI::IRGC 74031-1	China	XI-1A	XI
2385	IRIS_313-11910	YU HE HONG::IRGC 74266-1	China	XI-adm	XI
2386	IRIS_313-11911	YUN NAN ZHAN::IRGC 74272-1	China	XI-1A	XI
2387	IRIS_313-11913	BUAGKOG::IRGC 74318-1	Philippines	GJ-trp	GJ
2388	IRIS_313-11916	MUDALIGA WEE::IRGC 74706-1	Sri Lanka	XI-2	Admix
2389	IRIS_313-11917	BUTNAPAR::IRGC 74734-1	India	cA (Aus)	cA (Aus)
2390	IRIS_313-11918	DILBAKSH::IRGC 74738-1	India	XI-2	Admix
2391	IRIS_313-11919	LAKHA KUAR::IRGC 74760-1	India	XI-2	Admix
2392	IRIS_313-11920	GI TAH::IRGC 74883-1	Thailand	XI-adm	XI
2393	IRIS_313-11921	KHAO GAHB BUA::IRGC 74937-1	Thailand	XI-3	XI
2394	IRIS_313-11922	KHAO' NAN::IRGC 74981-1	Thailand	GJ-sbtrp	GJ
2395	IRIS_313-11923	KHAO' NGAW::IRGC 74985-1	Thailand	GJ-sbtrp	GJ
2396	IRIS_313-11924	NAM JAM::IRGC 75069-1	Thailand	GJ-sbtrp	GJ
2397	IRIS_313-11925	SAWK GAM MAH::IRGC 75159-1	Thailand	XI-3	XI
2398	IRIS_313-11926	SI NAM PUENG::IRGC 75165-1	Thailand	GJ-sbtrp	GJ
2399	IRIS_313-11927	YAH TOW::IRGC 75191-1	Thailand	XI-3	XI
2400	IRIS_313-11928	DAYRON MARANGRAS::IRGC 75209-1	Philippines	GJ-trp	GJ
2401	IRIS_313-11929	GILINGAN MARANGRAS::IRGC 75213-1	Philippines	GJ-trp	GJ
2402	IRIS_313-11934	KANATO::IRGC 75306-2	Philippines	XI-adm	XI
2403	IRIS_313-11935	KONG KHSACH BANG KATT::IRGC 75350-1	Cambodia	XI-3	XI
2404	IRIS_313-11936	NEANG MINH TONN::IRGC 75366-2	Cambodia	XI-3	XI
2405	IRIS_313-11937	KUNJUKUNJU::IRGC 75448-1	India	XI-adm	XI
2406	IRIS_313-11943	I 41::IRGC 75927-1	Nepal	XI-1A	XI
2407	IRIS_313-11944	I 814::IRGC 76028-1	Nepal	XI-1A	XI
2408	IRIS_313-11945	MALIKULI::IRGC 76237-1	Bangladesh	XI-2	XI
2409	IRIS_313-11947	BIE LEI::IRGC 76478-1	China	XI-adm	XI
2410	IRIS_313-11948	HOU LU BAI::IRGC 76582-1	China	XI-1A	XI
2411	IRIS_313-11949	LIU HE XI HE::IRGC 76661-1	China	XI-1A	XI
2412	IRIS_313-11950	MI GU::IRGC 76687-1	China	XI-1A	XI
2413	IRIS_313-11951	MIAO ZHAN::IRGC 76691-1	China	XI-1A	XI
2414	IRIS_313-11952	QI YUE ZHAN::IRGC 76722-1	China	XI-1A	XI
2415	IRIS_313-11953	SAN BAO GU::IRGC 76732-1	China	XI-1A	XI
2416	IRIS_313-11954	XIA HONG GU::IRGC 76803-1	China	XI-1A	XI
2417	IRIS_313-11955	YE DA GU::IRGC 76834-1	China	XI-1A	XI
2418	IRIS_313-11956	JUNGEMARSI::IRGC 76901-1	Nepal	Admix	Admix
2419	IRIS_313-11957	DAW LUEY 4-3::IRGC 76929-1	Thailand	XI-adm	XI
2420	IRIS_313-11958	PUANG MAHLAI KHAO::IRGC 76959-1	Thailand	XI-3	XI
2421	IRIS_313-11959	KAGIOS PUTI::IRGC 76965-3	Philippines	XI-3	XI
2422	IRIS_313-11960	PORONG::IRGC 76983-1	Indonesia	XI-1B	XI
2423	IRIS_313-11961	IN TOK::IRGC 77071-1	Thailand	XI-3	XI
2424	IRIS_313-11962	KHAO SETTI::IRGC 77084-1	Thailand	XI-3	XI
2425	IRIS_313-11963	KARANGI::IRGC 77128-1	India	cA (Aus)	cA (Aus)
2426	IRIS_313-11964	VUOTTA SAIL::IRGC 77306-1	Bangladesh	XI-2	XI
2427	IRIS_313-11965	GUANG XUAN LIU HAO::IRGC 77341-1	China	XI-1A	XI
2428	IRIS_313-11967	TANG DU GU::IRGC 77400-1	China	XI-adm	XI
2429	IRIS_313-11968	ZHAO DAN AI::IRGC 77422-1	China	XI-1A	XI
2430	IRIS_313-11969	SHYAMJIRA::IRGC 77522-3	India	XI-2	Admix
2431	IRIS_313-11970	BUNTU DOMBA 1::IRGC 77554-1	Indonesia	GJ-trp	GJ
2432	IRIS_313-11971	PARE LAMBAN BINGKA::IRGC 77601-1	Indonesia	GJ-trp	GJ
2433	IRIS_313-11973	NOINJO::IRGC 77669-1	Korea, Republic of	GJ-tmp	GJ
2435	IRIS_313-11980	HSINCHU AI CHIO CHIENG::IRGC 78182-1	Taiwan	XI-1A	XI
2436	IRIS_313-11982	PORASHI::IRGC 78397-1	Bangladesh	cA (Aus)	cA (Aus)
2437	IRIS_313-11985	LI TOU ZHAN::IRGC 78550-1	China	XI-adm	XI
2438	IRIS_313-11986	LIANG GUANG::IRGC 78551-1	China	XI-1A	XI
2439	IRIS_313-11990	TAISEN GLUTINOUS YU 1157::IRGC 78750-1	Taiwan	XI-1B	XI
2440	IRIS_313-11991	CHON::IRGC 78776-1	Lao People's Democratic Republic	XI-3	XI
2441	IRIS_313-11992	CHAO LAO SOUNG::IRGC 78799-1	Lao People's Democratic Republic	XI-3	XI
2442	IRIS_313-11993	LIM MA NO MA KHIN NYUNT::IRGC 78917-1	Myanmar	XI-adm	XI
2443	IRIS_313-11994	KALINDIG::IRGC 78968-1	Philippines	GJ-trp	GJ
2444	IRIS_313-11995	PINUTYUKAN::IRGC 78995-1	Philippines	GJ-trp	GJ
2445	IRIS_313-11996	TUI (KIDAYAN)::IRGC 79058-1	Philippines	XI-3	XI
2446	IRIS_313-11997	BARUM::IRGC 79108-1	Cambodia	XI-3	XI
2447	IRIS_313-11998	DAMNOEUB KAUN KHMOM::IRGC 79159-1	Cambodia	XI-3	XI
2448	IRIS_313-11999	KAUN TREI::IRGC 79194-1	Cambodia	XI-3	XI
2449	IRIS_313-12000	LAANG::IRGC 79258-1	Cambodia	XI-3	XI
2450	IRIS_313-12002	LARA BORO::IRGC 79342-1	Bangladesh	cA (Aus)	cA (Aus)
2451	IRIS_313-12003	GYEONGSAN 1::IRGC 79404-1	Korea, Republic of	GJ-tmp	GJ
2453	IRIS_313-12005	CHE MAH::IRGC 79480-1	Malaysia	XI-3	XI
2454	IRIS_313-12006	PADI HANGIR::IRGC 79507-1	Malaysia	GJ-trp	GJ
2455	IRIS_313-12007	JIA GEN::IRGC 79654-1	China	XI-adm	XI
2456	IRIS_313-12009	PO HE::IRGC 79701-1	China	XI-1A	XI
2457	IRIS_313-12010	YAN ZHAN::IRGC 79740-1	China	XI-1A	XI
2458	IRIS_313-12011	YU TOU ZHONG::IRGC 79749-1	China	XI-adm	XI
2459	IRIS_313-12012	ZAO LENG SHUI ZHAN::IRGC 79756-1	China	XI-1A	XI
2460	IRIS_313-12013	RAUSRR 4::IRGC 79785-1	India	XI-2	Admix
2461	IRIS_313-12027	ACEH (SELECTION)::IRGC 80233-1	Indonesia	XI-3	XI
2462	IRIS_313-12028	CHAO BONG::IRGC 80266-2	Lao People's Democratic Republic	XI-adm	XI
2463	IRIS_313-12029	CHAO MEO::IRGC 80273-1	Lao People's Democratic Republic	GJ-sbtrp	GJ
2464	IRIS_313-12030	DELI 2::IRGC 80313-1	Malaysia	Admix	Admix
2465	IRIS_313-12033	GAO JIAO HONG::IRGC 80920-1	China	XI-1A	XI
2466	IRIS_313-12036	CHAN LEUY::IRGC 81223-1	Cambodia	XI-3	XI
2467	IRIS_313-12037	KHMAO KDET::IRGC 81278-1	Cambodia	XI-3	XI
2468	IRIS_313-12038	MUOY KUM::IRGC 81314-1	Cambodia	XI-3	XI
2469	IRIS_313-12039	NEANG AN::IRGC 81315-1	Cambodia	XI-3	XI
2470	IRIS_313-12040	NEANG LAU::IRGC 81328-1	Cambodia	XI-3	XI
2471	IRIS_313-12041	NOU::IRGC 81352-1	Cambodia	XI-3	XI
2472	IRIS_313-12042	PHCAR KABAS::IRGC 81357-1	Cambodia	XI-3	XI
2473	IRIS_313-12043	SAMBOK ANGKRANG::IRGC 81375-1	Cambodia	XI-3	XI
2474	IRIS_313-12044	SAR SIEM::IRGC 81386-2	Cambodia	XI-3	XI
2475	IRIS_313-12045	BUYAN::IRGC 81440-1	Indonesia	GJ-trp	GJ
2476	IRIS_313-12046	KUJAM KURIT::IRGC 81477-1	Indonesia	XI-3	XI
2477	IRIS_313-12047	LEMAK RUSA::IRGC 81486-1	Indonesia	XI-3	XI
2478	IRIS_313-12048	LIMA::IRGC 81487-1	Indonesia	XI-3	XI
2479	IRIS_313-12049	MAE HANG::IRGC 81615-2	Lao People's Democratic Republic	XI-3	XI
2480	IRIS_313-12050	SHAN KAUK HNYIN::IRGC 81656-1	Myanmar	XI-adm	XI
2481	IRIS_313-12051	TINOLDO MARANGRAS::IRGC 81758-1	Philippines	GJ-trp	GJ
2482	IRIS_313-12052	ADUKKAN::IRGC 81783-1	India	XI-adm	Admix
2483	IRIS_313-12054	HUA 24::IRGC 82127-1	China	GJ-tmp	GJ
2484	IRIS_313-12055	LAL MOTI::IRGC 82168-1	Bangladesh	cA (Aus)	cA (Aus)
2485	IRIS_313-12057	AI JIAO ZI::IRGC 82255-1	China	XI-adm	XI
2486	IRIS_313-12058	KUL REUSEI::IRGC 82308-1	Cambodia	XI-3	XI
2487	IRIS_313-12061	YUNLEN 13::IRGC 82402-1	China	GJ-tmp	GJ
2488	IRIS_313-12063	XIENG KANG::IRGC 82533-1	Lao People's Democratic Republic	GJ-sbtrp	GJ
2489	IRIS_313-12066	MARAMAY::IRGC 82628-1	Philippines	XI-3	XI
2490	IRIS_313-12068	PULUT KETAN::IRGC 82674-2	Indonesia	GJ-trp	GJ
2491	IRIS_313-12069	PULUT MAS::IRGC 82676-1	Indonesia	GJ-trp	GJ
2492	IRIS_313-12070	BABELIONG::IRGC 82688-1	Malaysia	GJ-trp	GJ
2493	IRIS_313-12071	NIA::IRGC 82728-1	Lao People's Democratic Republic	GJ-sbtrp	GJ
2494	IRIS_313-12072	KYAUK KYI::IRGC 82773-3	Myanmar	XI-adm	XI
2495	IRIS_313-12073	KASIGNAYAN::IRGC 82788-1	Philippines	GJ-trp	GJ
2496	IRIS_313-12074	KYAIN WAR ME DONE::IRGC 82819-1	Myanmar	cB (Bas)	Admix
2497	IRIS_313-12076	HANG::IRGC 82842-1	Lao People's Democratic Republic	GJ-sbtrp	GJ
2498	IRIS_313-12077	YOI::IRGC 82855-1	Lao People's Democratic Republic	GJ-sbtrp	GJ
2499	IRIS_313-12079	KASHMIRI::IRGC 83002-1	Pakistan	XI-3	XI
2500	IRIS_313-12080	KA GIL::IRGC 83029-1	Philippines	XI-3	XI
2503	IRIS_313-12093	KARUEL::IRGC 83792-1	Nepal	XI-adm	XI
2504	IRIS_313-12094	KASHA::IRGC 83865-1	Bangladesh	cB (Bas)	cB (Bas)
2505	IRIS_313-12096	NEANG CHEK::IRGC 83894-1	Cambodia	XI-3	XI
2506	IRIS_313-12097	NEANG MINH::IRGC 83897-3	Cambodia	XI-3	XI
2507	IRIS_313-12101	SAMRONG 2::IRGC 83951-1	Cambodia	XI-3	XI
2508	IRIS_313-12102	SOK SOV::IRGC 83966-1	Cambodia	XI-3	XI
2509	IRIS_313-12108	PARAI JALEY MASIK::IRGC 84215-1	Malaysia	GJ-trp	GJ
2510	IRIS_313-12109	ARITH::IRGC 84347-2	Cambodia	XI-3	XI
2512	IRIS_313-12121	CHA LIENG::IRGC 84920-1	Lao People's Democratic Republic	XI-3	XI
2513	IRIS_313-12127	INPONG::IRGC 85524-1	Lao People's Democratic Republic	XI-3	XI
2514	IRIS_313-12128	HMA GNENG::IRGC 85751-1	Lao People's Democratic Republic	XI-3	XI
2515	IRIS_313-12129	MON LAI::IRGC 85857-1	Lao People's Democratic Republic	GJ-sbtrp	GJ
2516	IRIS_313-12130	KHAO PA::IRGC 85972-1	Lao People's Democratic Republic	XI-3	XI
2517	IRIS_313-12131	LG 944::IRGC 86000-1	Lao People's Democratic Republic	XI-3	XI
2518	IRIS_313-12133	TAP KHOUAY::IRGC 86373-1	Lao People's Democratic Republic	XI-3	XI
2519	IRIS_313-12134	THATENG::IRGC 86377-3	Lao People's Democratic Republic	GJ-sbtrp	GJ
2520	IRIS_313-12135	PERUBAK LUEY::IRGC 86436-1	Malaysia	XI-1B	XI
2521	IRIS_313-12138	YADU BARA::IRGC 86912-1	Bhutan	XI-adm	XI
2522	IRIS_313-12139	MANSARA DHAN::IRGC 86940-1	Nepal	cA (Aus)	cA (Aus)
2523	IRIS_313-12141	HATEA::IRGC 86973-1	Bangladesh	cA (Aus)	cA (Aus)
2524	IRIS_313-12142	ATT CHHMOUS::IRGC 87030-1	Cambodia	XI-3	XI
2525	IRIS_313-12143	SRAU KHGNAERNG::IRGC 87073-1	Cambodia	XI-3	XI
2526	IRIS_313-12144	GINAYANGGANG::IRGC 87131-1	Philippines	GJ-trp	GJ
2527	IRIS_313-12146	AM BEUS::IRGC 87189-1	Cambodia	XI-adm	XI
2528	IRIS_313-12147	ARNG'-KAR PHAR ONG::IRGC 87196-1	Cambodia	XI-3	XI
2529	IRIS_313-12148	ARN'-SAR THNGORN'::IRGC 87205-1	Cambodia	XI-3	XI
2530	IRIS_313-12151	DAMNOEUB KRACHAK SESS::IRGC 87380-1	Cambodia	XI-3	XI
2531	IRIS_313-12152	DAMM NOEB THNGORN'::IRGC 87428-1	Cambodia	XI-3	XI
2532	IRIS_313-12161	PA PHA EA::IRGC 87751-1	Cambodia	XI-3	XI
2533	IRIS_313-12164	PA YANG NOEUGN::IRGC 87778-1	Cambodia	GJ-adm	GJ
2534	IRIS_313-12180	JHINUWA DHAN::IRGC 88545-1	Nepal	XI-adm	XI
2535	IRIS_313-12182	NYAULI::IRGC 88628-1	Nepal	XI-adm	XI
2536	IRIS_313-12183	SETYA::IRGC 88654-1	Nepal	cA (Aus)	cA (Aus)
2537	IRIS_313-12185	AE NOUA::IRGC 89308-1	Lao People's Democratic Republic	XI-adm	XI
2538	IRIS_313-12186	BAO DAM::IRGC 89352-1	Lao People's Democratic Republic	XI-adm	Admix
2539	IRIS_313-12187	CHAM LEK::IRGC 89387-1	Lao People's Democratic Republic	XI-adm	XI
2540	IRIS_313-12188	CHAO DO::IRGC 89430-1	Lao People's Democratic Republic	XI-3	XI
2541	IRIS_313-12190	CHAO KHAW NYAO::IRGC 89460-1	Lao People's Democratic Republic	XI-adm	XI
2542	IRIS_313-12193	DO NOUAN::IRGC 89648-1	Lao People's Democratic Republic	XI-3	XI
2543	IRIS_313-12194	EA POUAK::IRGC 89748-1	Lao People's Democratic Republic	XI-3	XI
2544	IRIS_313-12200	LEUANG::IRGC 90000-1	Lao People's Democratic Republic	GJ-sbtrp	GJ
2545	IRIS_313-12207	SALA::IRGC 90457-1	Lao People's Democratic Republic	XI-adm	XI
2546	IRIS_313-12217	WEONJU 8::IRGC 90845-1	Korea, Republic of	GJ-tmp	GJ
2547	IRIS_313-12220	CHAO KHIE KHOUAY::IRGC 90968-1	Lao People's Democratic Republic	XI-adm	XI
2548	IRIS_313-12221	EA LOUY::IRGC 91220-1	Lao People's Democratic Republic	XI-3	XI
2549	IRIS_313-12222	LAM BOUN::IRGC 91525-1	Lao People's Democratic Republic	XI-3	XI
2550	IRIS_313-12224	NOON SOUNG::IRGC 91956-1	Lao People's Democratic Republic	XI-3	XI
2551	IRIS_313-12225	PA LAT NGAN::IRGC 91983-1	Lao People's Democratic Republic	XI-3	XI
2552	IRIS_313-12226	PANG::IRGC 91987-1	Lao People's Democratic Republic	GJ-sbtrp	GJ
2553	IRIS_313-12227	SET::IRGC 92200-1	Lao People's Democratic Republic	GJ-sbtrp	GJ
2554	IRIS_313-12228	SOM::IRGC 92221-1	Lao People's Democratic Republic	GJ-sbtrp	GJ
2555	IRIS_313-12229	TAM::IRGC 92253-1	Lao People's Democratic Republic	XI-3	XI
2556	IRIS_313-12231	TOUN::IRGC 92291-2	Lao People's Democratic Republic	XI-3	XI
2557	IRIS_313-12232	TE SAN AI 2::IRGC 93355-1	China	XI-adm	XI
2558	IRIS_313-12234	ANLINGWUBAILI::IRGC 93363-1	China	XI-1B	XI
2559	IRIS_313-12236	LAOZAOGU::IRGC 93444-1	China	XI-1A	XI
2560	IRIS_313-12237	WUGU::IRGC 93479-1	China	XI-1A	XI
2561	IRIS_313-12240	PULUT MINYAK::IRGC 93615-1	Indonesia	XI-3	XI
2562	IRIS_313-12241	SEMENDANG::IRGC 93633-1	Indonesia	GJ-trp	GJ
2563	IRIS_313-12242	KHAO KHOT::IRGC 93892-1	Lao People's Democratic Republic	GJ-sbtrp	GJ
2564	IRIS_313-12244	PINAHULA::IRGC 93937-1	Philippines	GJ-trp	GJ
2565	IRIS_313-12246	BANGKOUY::IRGC 94037-1	Cambodia	XI-3	XI
2566	IRIS_313-12247	DAMNOEUB KRAMOUM::IRGC 94084-2	Cambodia	XI-3	XI
2567	IRIS_313-12249	DAMNOUEB PHDAU PEN::IRGC 94176-1	Cambodia	XI-3	XI
2568	IRIS_313-12251	RUS RUSSEI::IRGC 94341-1	Cambodia	XI-3	XI
2569	IRIS_313-12252	A MOUK::IRGC 94474-1	Lao People's Democratic Republic	GJ-sbtrp	GJ
2570	IRIS_313-12254	BAN BONG::IRGC 94565-1	Lao People's Democratic Republic	GJ-sbtrp	GJ
2571	IRIS_313-12257	DENG PEE::IRGC 94991-1	Lao People's Democratic Republic	GJ-sbtrp	GJ
2572	IRIS_313-12258	DON::IRGC 95117-1	Lao People's Democratic Republic	GJ-sbtrp	GJ
2573	IRIS_313-12259	EA NOUAN::IRGC 95147-1	Lao People's Democratic Republic	XI-3	XI
2574	IRIS_313-12260	EA KHAW NGAN::IRGC 95176-2	Lao People's Democratic Republic	XI-3	XI
2575	IRIS_313-12261	EA TOM::IRGC 95276-1	Lao People's Democratic Republic	XI-3	XI
2576	IRIS_313-12262	NYAE::IRGC 95302-1	Lao People's Democratic Republic	GJ-sbtrp	GJ
2577	IRIS_313-12263	KHIE TOM::IRGC 95601-1	Lao People's Democratic Republic	XI-3	XI
2578	IRIS_313-12265	KON SIM::IRGC 95626-1	Lao People's Democratic Republic	GJ-sbtrp	GJ
2579	IRIS_313-12266	KAUK PAHLING::IRGC 95823-2	Myanmar	GJ-sbtrp	GJ
2580	IRIS_313-12268	MAYATAUNG::IRGC 95957-1	Myanmar	XI-adm	XI
2581	IRIS_313-12269	SHWEWARHNAN::IRGC 96053-1	Myanmar	XI-adm	XI
2582	IRIS_313-12270	TOAM JUM::IRGC 96077-1	Myanmar	XI-adm	XI
2583	IRIS_313-12271	BATIBATIKAN::IRGC 96098-1	Philippines	GJ-trp	GJ
2584	IRIS_313-12272	MALAGKIT (ITIM)::IRGC 96124-1	Philippines	GJ-trp	GJ
2585	IRIS_313-12273	AIJIAONANTE::IRGC 96974-1	China	XI-1A	XI
2586	IRIS_313-12275	MAGU::IRGC 97027-1	China	XI-adm	XI
2594	IRIS_313-12285	PADI MIAT (KECIL)::IRGC 97366-1	Malaysia	GJ-trp	GJ
2595	IRIS_313-12286	EKAYIN SAW::IRGC 97468-2	Myanmar	XI-3	XI
2596	IRIS_313-12287	KAUK HNYINGWA::IRGC 97487-1	Myanmar	XI-3	XI
2597	IRIS_313-12288	NGWE TOE KYE::IRGC 97530-1	Myanmar	XI-3	XI
2598	IRIS_313-12289	YARSABA::IRGC 97567-1	Myanmar	GJ-sbtrp	GJ
2599	IRIS_313-12290	JON JAN::IRGC 97633-1	Myanmar	XI-adm	XI
2600	IRIS_313-12291	NGA CHEKH FAT::IRGC 97701-2	Myanmar	XI-adm	XI
2601	IRIS_313-12292	EMAHTAKYAN::IRGC 97789-1	Myanmar	XI-3	XI
2602	IRIS_313-12296	SABALINE::IRGC 98059-1	Myanmar	XI-3	XI
2603	IRIS_313-12297	LOUK PASOM::IRGC 98136-1	Lao People's Democratic Republic	XI-adm	XI
2604	IRIS_313-12299	MUANG TAY::IRGC 98382-1	Lao People's Democratic Republic	GJ-sbtrp	GJ
2605	IRIS_313-12300	NGAM KON DAM::IRGC 98486-1	Lao People's Democratic Republic	XI-adm	XI
2606	IRIS_313-12305	PA KHENG KHAW::IRGC 98779-1	Lao People's Democratic Republic	XI-3	XI
2607	IRIS_313-12307	POU::IRGC 98968-1	Lao People's Democratic Republic	GJ-sbtrp	GJ
2608	IRIS_313-12308	SAM SI::IRGC 99020-1	Lao People's Democratic Republic	XI-3	XI
2609	IRIS_313-12309	SANPATONG NYAY::IRGC 99050-1	Lao People's Democratic Republic	XI-3	XI
2610	IRIS_313-12311	TAM::IRGC 99161-1	Lao People's Democratic Republic	GJ-sbtrp	GJ
2611	IRIS_313-12312	TA SENG::IRGC 99176-1	Lao People's Democratic Republic	GJ-sbtrp	GJ
2612	IRIS_313-12313	LAI HIN::IRGC 99305-3	Lao People's Democratic Republic	GJ-sbtrp	GJ
2613	IRIS_313-12322	VOK::IRGC 99831-1	Lao People's Democratic Republic	GJ-sbtrp	GJ
2614	IRIS_313-12323	BAN KEO::IRGC 99953-1	Lao People's Democratic Republic	GJ-sbtrp	GJ
2615	IRIS_313-12324	BER YA::IRGC 99970-1	Lao People's Democratic Republic	GJ-sbtrp	GJ
2616	IRIS_313-12329	CHAO DO::IRGC 106666-1	Lao People's Democratic Republic	XI-adm	XI
2617	IRIS_313-12330	CHAO PEE::IRGC 106767-1	Lao People's Democratic Republic	GJ-sbtrp	GJ
2618	IRIS_313-12332	DENG NYAY::IRGC 106907-1	Lao People's Democratic Republic	GJ-sbtrp	GJ
2619	IRIS_313-12334	DO KHAW::IRGC 106977-1	Lao People's Democratic Republic	XI-3	XI
2620	IRIS_313-12336	DO LEUANG::IRGC 106990-1	Lao People's Democratic Republic	GJ-sbtrp	GJ
2621	IRIS_313-12337	DOK HIEN NOI::IRGC 107021-1	Lao People's Democratic Republic	GJ-sbtrp	GJ
2622	IRIS_313-12340	NYAO::IRGC 107091-1	Lao People's Democratic Republic	GJ-sbtrp	GJ
2623	IRIS_313-12341	NYON::IRGC 107099-1	Lao People's Democratic Republic	GJ-sbtrp	GJ
2624	IRIS_313-12342	HAI NA::IRGC 107117-1	Lao People's Democratic Republic	GJ-sbtrp	GJ
2625	IRIS_313-12344	KHAO::IRGC 107359-1	Lao People's Democratic Republic	GJ-sbtrp	GJ
2626	IRIS_313-12345	VIENG::IRGC 107375-2	Lao People's Democratic Republic	GJ-sbtrp	GJ
2627	IRIS_313-12346	LAB::IRGC 107468-1	Lao People's Democratic Republic	GJ-sbtrp	GJ
2628	IRIS_313-12347	LAI DAM::IRGC 107490-1	Lao People's Democratic Republic	GJ-sbtrp	GJ
2629	IRIS_313-12348	LOUK NOK::IRGC 107599-1	Lao People's Democratic Republic	GJ-sbtrp	GJ
2630	IRIS_313-12349	MAK KHEUA DENG::IRGC 107709-1	Lao People's Democratic Republic	GJ-sbtrp	GJ
2631	IRIS_313-12350	MAK KHEUA KANG::IRGC 107712-1	Lao People's Democratic Republic	GJ-sbtrp	GJ
2632	IRIS_313-12351	KHAO LOUANG::IRGC 107770-3	Lao People's Democratic Republic	GJ-sbtrp	GJ
2633	IRIS_313-12352	MEE::IRGC 107773-1	Lao People's Democratic Republic	GJ-sbtrp	GJ
2634	IRIS_313-12353	MOK::IRGC 107804-1	Lao People's Democratic Republic	GJ-sbtrp	GJ
2635	IRIS_313-12354	NASAENG::IRGC 107818-1	Lao People's Democratic Republic	XI-adm	XI
2636	IRIS_313-12355	NASAENG::IRGC 107819-1	Lao People's Democratic Republic	XI-adm	XI
2637	IRIS_313-15897	SANHUANGZHAN NO 2::G1	China	XI-adm	XI
2638	IRIS_313-15904	JINBUBYEO::G1	Korea, Republic of	GJ-tmp	GJ
961	IRIS_313-7668	DANAU LAUT TAWAR::C1	Indonesia	XI-adm	XI
966	IRIS_313-7736	NONA BOKRA::IRGC 22710-C1	India	XI-2	Admix
968	IRIS_313-7769	SALUMPIKIT::IRTP 4777-C1	Philippines	XI-adm	XI
969	IRIS_313-7780	SONA::IRGC 26971-C1	India	XI-adm	XI
975	IRIS_313-7856	CHA LOY OE::C1	Thailand	GJ-sbtrp	GJ
976	IRIS_313-7876	DINORADO::IRTP 12568-C1	Philippines	GJ-trp	GJ
977	IRIS_313-7883	GANIGI::IRGC 48698-C1	Indonesia	GJ-trp	GJ
978	IRIS_313-7885	GOGO::IRGC 43390-C1	Indonesia	GJ-trp	GJ
979	IRIS_313-7933	KAKANI 2::IRGC 13373-C1	Nepal	Admix	Admix
984	IRIS_313-8140	SANGHAI::GERVEX 1264-C1	China	GJ-tmp	GJ
985	IRIS_313-8172	FIDJI::GERVEX 1636-C1	Philippines	Admix	Admix
986	IRIS_313-8244	POKKALI::IRGC 8948-1	Sri Lanka	XI-2	Admix
987	IRIS_313-8252	JAGLI BORO::IRGC 27516-2	Bangladesh	cA (Aus)	cA (Aus)
988	IRIS_313-8253	KHAO DAWK MALI 105::IRGC 27748-2	Thailand	XI-3	XI
989	IRIS_313-8256	GERDEH::IRGC 32301-1	Iran	GJ-adm	Admix
990	IRIS_313-8268	CHHOTE DHAN::IRGC 58930-1	Nepal	cB (Bas)	cB (Bas)
991	IRIS_313-8279	SAWAH::IRGC 71612-1	Malaysia	GJ-trp	GJ
992	IRIS_313-8283	KOYRA::IRGC 77267-1	Bangladesh	cA (Aus)	cA (Aus)
994	IRIS_313-8291	KEDOT::IRGC 66568-1	Indonesia	XI-3	XI
995	IRIS_313-8292	CARREON::IRGC 32575-1	Philippines	XI-3	XI
996	IRIS_313-8302	KAMJA::IRGC 62171-1	Bhutan	Admix	Admix
997	IRIS_313-8303	SURMATIYA::IRGC 74779-1	India	XI-2	Admix
998	IRIS_313-8305	URAIBOOL::IRGC 52785-1	India	XI-2	Admix
999	IRIS_313-8306	PULUTHI KARAN (MIXED)::IRGC 77530-1	India	XI-adm	Admix
1000	IRIS_313-8312	BATU::IRGC 71508-1	Malaysia	XI-3	XI
1001	IRIS_313-8314	BEUREUM MEULIT::IRGC 35563-1	Indonesia	GJ-trp	GJ
1002	IRIS_313-8315	ARC 11867::IRGC 40978-1	India	XI-adm	XI
1003	IRIS_313-8316	RADIN PAHANG::IRGC 14487-1	Malaysia	XI-3	XI
1004	IRIS_313-8321	BHADOIA 303::IRGC 6588-1	Bangladesh	cA (Aus)	cA (Aus)
1005	IRIS_313-8324	POENOET HITAM::IRGC 8193-1	Indonesia	Admix	Admix
1006	IRIS_313-8332	ARC 15091::IRGC 43048-1	India	XI-adm	XI
1007	IRIS_313-8342	KURULU WEE (WHITE)::IRGC 66518-1	Sri Lanka	cA (Aus)	cA (Aus)
1008	IRIS_313-8349	LATA MONA::IRGC 49333-1	Bangladesh	XI-2	XI
1009	IRIS_313-8356	BLICCA::IRGC 47151-1	Philippines	GJ-trp	GJ
1010	IRIS_313-8368	MENTIK TJERE BELUT::IRGC 18254-1	Indonesia	XI-adm	XI
1011	IRIS_313-8380	SAN CHIAO TSWEN::IRGC 1565-1	China	XI-1A	XI
1012	IRIS_313-8381	PURAK SIRIBA::IRGC 71598-1	Malaysia	GJ-trp	GJ
1013	IRIS_313-8382	ARC 13252::IRGC 22604-1	India	Admix	Admix
1014	IRIS_313-8386	ARC 10812::IRGC 21074-1	India	XI-adm	XI
1015	IRIS_313-8387	FU LI HONG::IRGC 70250-1	China	GJ-tmp	GJ
1016	IRIS_313-8390	SUFAID 246::IRGC 28303-1	Pakistan	cA (Aus)	cA (Aus)
1017	IRIS_313-8398	KHARSU 80::IRGC 28016-1	Pakistan	cA (Aus)	cA (Aus)
1018	IRIS_313-8400	RIKUTO NORIN MOCHI 20::IRGC 410-1	Japan	GJ-trp	GJ
1019	IRIS_313-8401	ARC 13530::IRGC 41146-1	India	XI-adm	XI
1020	IRIS_313-8405	JIN JUN DAO::IRGC 59710-1	China	XI-adm	XI
1021	IRIS_313-8407	NACHIN ER 12::IRGC 14146-1	Malaysia	XI-3	XI
1022	IRIS_313-8410	JABOR SAIL::IRGC 66831-1	Bangladesh	cA (Aus)	cA (Aus)
1023	IRIS_313-8414	ARC 18202::IRGC 42328-1	India	XI-adm	XI
1024	IRIS_313-8431	BOCAO::IRGC 50384-1	Philippines	GJ-trp	GJ
1025	IRIS_313-8433	CHANG LE SAN SHU ZAO::IRGC 63561-1	China	XI-1A	XI
1026	IRIS_313-8436	PIKTO MAMAS::IRGC 18487-1	Indonesia	GJ-trp	Admix
1027	IRIS_313-8439	KENDINGA 5 (H)::IRGC 60310-1	Malaysia	GJ-trp	GJ
1028	IRIS_313-8453	ARC 18597::IRGC 43299-1	India	XI-adm	XI
1029	IRIS_313-8454	LAI YIP ZIM::IRGC 4955-1	Taiwan	XI-1A	XI
1030	IRIS_313-8457	SARA::IRGC 66631-1	Indonesia	XI-3	XI
1031	IRIS_313-8458	ARC 18175::IRGC 42316-1	India	XI-adm	XI
1032	IRIS_313-8466	CHAW GAM PRUED::IRGC 71103-1	Thailand	XI-3	XI
1033	IRIS_313-8468	LEONG ORN 4135::IRGC 14087-1	Malaysia	XI-3	XI
1034	IRIS_313-8474	PAH WEAN::IRGC 78276-1	Thailand	XI-3	XI
1035	IRIS_313-8481	DAN YAN NUO::IRGC 4860-1	China	GJ-tmp	GJ
1036	IRIS_313-8485	NAM SA GUI 19::IRGC 11462-1	Thailand	XI-3	XI
1037	IRIS_313-8486	DAGPA MRAS::IRGC 62166-1	Bhutan	GJ-sbtrp	GJ
1038	IRIS_313-8492	KUNENG::IRGC 71545-1	Malaysia	XI-3	XI
1039	IRIS_313-8493	MELABOH::IRGC 66597-1	Indonesia	XI-3	XI
1040	IRIS_313-8498	ARC 7091::IRGC 20491-1	India	cB (Bas)	cB (Bas)
1041	IRIS_313-8509	PUILLIPINA KATARI::IRGC 77293-1	Bangladesh	XI-2	Admix
1042	IRIS_313-8519	MANDASHERPO::IRGC 64913-1	Bhutan	GJ-sbtrp	GJ
1043	IRIS_313-8530	DHANE BURWA::IRGC 10105-1	India	XI-2	XI
1044	IRIS_313-8536	NG KARAN DE::IRGC 43489-1	Indonesia	XI-3	XI
1045	IRIS_313-8554	ARC 11959::IRGC 21780-1	India	cA (Aus)	cA (Aus)
1046	IRIS_313-8557	SERENDAH SUNGAI DUA 25::IRGC 13892-1	Malaysia	XI-3	XI
1047	IRIS_313-8559	KEERIPALA CHILL PADDY::IRGC 49790-1	India	XI-2	Admix
1048	IRIS_313-8565	YAHNG LEU::IRGC 78279-1	Thailand	GJ-sbtrp	GJ
1049	IRIS_313-8567	SINERBESA::IRGC 38711-1	Philippines	XI-3	XI
1050	IRIS_313-8568	LARHA MUGAD::IRGC 52339-1	India	XI-2	Admix
1051	IRIS_313-8572	ONOY::IRGC 55418-1	Philippines	GJ-trp	GJ
1052	IRIS_313-8580	DAM::IRGC 23710-1	Thailand	GJ-sbtrp	GJ
1053	IRIS_313-8585	ARC 11901::IRGC 21727-1	India	XI-adm	XI
1054	IRIS_313-8586	PLI KHAO::IRGC 64596-1	Thailand	XI-3	XI
1055	IRIS_313-8591	SIAM ER 32::IRGC 13917-1	Malaysia	XI-3	XI
1056	IRIS_313-8594	MINATANDA::IRGC 74613-1	Philippines	GJ-trp	GJ
1058	IRIS_313-8599	BUE GA WA::IRGC 60824-1	Thailand	GJ-sbtrp	GJ
1059	IRIS_313-8603	ARC 12884::IRGC 22417-1	India	XI-adm	XI
1060	IRIS_313-8608	SI HAO NDURIA::IRGC 66649-1	Indonesia	XI-3	XI
1061	IRIS_313-8614	RAJHUSAI (ACR 12)::IRGC 53630-1	India	XI-2	XI
1062	IRIS_313-8621	ARC 11663::IRGC 42695-1	India	XI-1B	XI
1063	IRIS_313-8622	XITTO::IRGC 6671-1	India	XI-2	Admix
1064	IRIS_313-8626	BANJANG::IRGC 44069-1	Malaysia	GJ-trp	GJ
1065	IRIS_313-8631	DUDRE::IRGC 52523-1	India	XI-2	Admix
1066	IRIS_313-8632	PATMADHAI 1::IRGC 77292-1	Bangladesh	XI-2	XI
1067	IRIS_313-8637	BALINGMI::IRGC 62156-1	Bhutan	GJ-sbtrp	GJ
1068	IRIS_313-8638	Na souan::IRGC 11889-1	Lao People's Democratic Republic	XI-3	XI
1069	IRIS_313-8641	AUS 439::IRGC 29221-1	Bangladesh	cA (Aus)	cA (Aus)
1070	IRIS_313-8643	DAJA::IRGC 17440-1	Indonesia	XI-3	XI
1071	IRIS_313-8645	PAI YI PING::IRGC 1368-1	China	XI-1A	XI
1072	IRIS_313-8647	PERUNEL::IRGC 63113-1	India	XI-2	Admix
1073	IRIS_313-8655	TAK::IRGC 73124-1	Pakistan	cA (Aus)	cA (Aus)
1074	IRIS_313-8656	BASMATI 1::IRGC 27798-1	Pakistan	cB (Bas)	cB (Bas)
1075	IRIS_313-8659	YA THAY SAN::IRGC 58245-1	Myanmar	XI-adm	XI
1076	IRIS_313-8660	KOTTEYARAN::IRGC 47383-1	Sri Lanka	XI-2	Admix
1077	IRIS_313-8664	SITORU::IRGC 66669-1	Indonesia	GJ-trp	GJ
1078	IRIS_313-8674	HAWM KRUA::IRGC 64333-1	Thailand	XI-3	XI
1079	IRIS_313-8679	JAO LEUANG::IRGC 65866-1	Thailand	XI-3	XI
1080	IRIS_313-8683	JOTA BITCHI 1::IRGC 77253-1	Bangladesh	XI-2	XI
1081	IRIS_313-8697	YEBAWYIN::IRGC 33885-1	Myanmar	XI-3	XI
1082	IRIS_313-8699	BALASURIYA A::IRGC 66509-1	Sri Lanka	XI-adm	XI
1083	IRIS_313-8702	KHAO PRAHJIN::IRGC 64420-1	Thailand	XI-3	XI
1084	IRIS_313-8704	ROPA::IRGC 74774-1	India	XI-2	Admix
1085	IRIS_313-8712	ARC 13829::IRGC 42469-1	India	cB (Bas)	cB (Bas)
1086	IRIS_313-8713	NELI::IRGC 66603-1	Indonesia	XI-3	XI
1087	IRIS_313-8717	BAZAIL::IRGC 27526-1	Bangladesh	XI-adm	XI
1088	IRIS_313-8721	HOLOI BASH (SOLOI BASH)::IRGC 64778-1	Bangladesh	cA (Aus)	cA (Aus)
1089	IRIS_313-8722	HAWM TOONG::IRGC 48007-1	Thailand	XI-3	XI
1090	IRIS_313-8723	KUTAI PAYA::IRGC 19528-1	Malaysia	XI-3	XI
1091	IRIS_313-8725	PULUT BARAYA::IRGC 27393-1	Indonesia	XI-3	XI
1092	IRIS_313-8731	NIBARI::IRGC 67742-1	India	XI-2	Admix
1093	IRIS_313-8733	NOLOS::IRGC 77285-1	Bangladesh	XI-2	XI
1094	IRIS_313-8743	NIAO YAO::IRGC 5496-1	Taiwan	XI-adm	XI
1095	IRIS_313-8744	REMOL::IRGC 18624-1	Indonesia	XI-3	XI
1096	IRIS_313-8747	DOM ZARD::IRGC 12881-1	Iran	cB (Bas)	cB (Bas)
1097	IRIS_313-8751	HNANWA::IRGC 33118-1	Myanmar	XI-3	XI
1098	IRIS_313-8755	NORIN 6::IRGC 2633-1	Japan	GJ-tmp	GJ
1099	IRIS_313-8757	NIRGUNI::IRGC 61127-1	India	XI-2	Admix
1100	IRIS_313-8765	TIMMURAY::IRGC 67857-1	Bhutan	cB (Bas)	cB (Bas)
1101	IRIS_313-8767	SIDIK::IRGC 66643-1	Indonesia	XI-3	XI
1102	IRIS_313-8771	SIMUL KHURI::IRGC 35154-1	India	cA (Aus)	cA (Aus)
1103	IRIS_313-8781	TAPANG::IRGC 13361-1	Malaysia	XI-3	XI
1104	IRIS_313-8785	LEUANG AWN::IRGC 48257-1	Thailand	XI-3	XI
1105	IRIS_313-8789	LALSAITA::IRGC 43915-1	Bangladesh	cA (Aus)	cA (Aus)
1106	IRIS_313-8791	ARANG::IRGC 43322-1	Indonesia	XI-3	XI
1107	IRIS_313-8793	KHAO THI RATE::IRGC 58041-1	Myanmar	XI-3	XI
1108	IRIS_313-8796	DUDH KADAR::IRGC 67707-1	India	XI-2	Admix
1109	IRIS_313-8811	KATUNG::IRGC 71536-1	Malaysia	XI-3	XI
1110	IRIS_313-8812	RELLY::IRGC 14623-1	Indonesia	XI-3	XI
1111	IRIS_313-8813	ARC 10497::IRGC 12485-1	India	cB (Bas)	cB (Bas)
1112	IRIS_313-8814	SHANKA::IRGC 67848-1	Bhutan	cB (Bas)	cB (Bas)
1113	IRIS_313-8815	JANA (NAM)::IRGC 64897-1	Bhutan	GJ-sbtrp	GJ
1114	IRIS_313-8822	STRAW 23-400::IRGC 38390-1	Bangladesh	cA (Aus)	Admix
1115	IRIS_313-8831	KETAN KUNANG KUNENG::IRGC 48730-1	Indonesia	XI-3	XI
1116	IRIS_313-8833	SIMET 2::IRGC 25734-1	Indonesia	XI-3	XI
1117	IRIS_313-8844	ARC 14060::IRGC 41374-1	India	XI-2	XI
1118	IRIS_313-8846	BAIANG 6::IRGC 6129-1	Indonesia	XI-adm	XI
1119	IRIS_313-8850	ASHMBER::IRGC 27522-1	Bangladesh	XI-2	Admix
1120	IRIS_313-8854	CHAKOL::IRGC 77226-1	Bangladesh	XI-2	XI
1121	IRIS_313-8857	KAMNAM::IRGC 64902-1	Bhutan	GJ-sbtrp	GJ
1122	IRIS_313-8859	E ZI 96::IRGC 70188-1	China	XI-1A	XI
1123	IRIS_313-8864	NOROI::IRGC 31611-1	Bangladesh	cA (Aus)	cA (Aus)
1124	IRIS_313-8865	PADI SEPAH::IRGC 48803-1	Indonesia	GJ-trp	GJ
1125	IRIS_313-8870	KHAO PLAH LAI NAK::IRGC 65941-1	Thailand	XI-3	XI
1126	IRIS_313-8873	PAOTSUPAGAIAHON::IRGC 17072-1	Taiwan	Admix	Admix
1127	IRIS_313-8880	PAGAIYAHAN::IRGC 8267-1	Taiwan	XI-adm	Admix
1128	IRIS_313-8883	LOMPUG::IRGC 71559-1	Malaysia	GJ-adm	GJ
1129	IRIS_313-8884	E WAWNG::IRGC 71140-1	Thailand	GJ-sbtrp	GJ
1130	IRIS_313-8889	LU MAO ZHAN::IRGC 68159-1	China	XI-adm	XI
1131	IRIS_313-8894	LEKATAN::IRGC 71554-1	Malaysia	GJ-trp	GJ
1132	IRIS_313-8895	LEUANG DAM::IRGC 78267-1	Thailand	XI-3	XI
1133	IRIS_313-8900	ARC 14654::IRGC 41663-1	India	XI-2	XI
1134	IRIS_313-8911	LEK::IRGC 40199-1	Thailand	Admix	Admix
1135	IRIS_313-8920	PATALASAFED SUNGHAWADO::IRGC 61133-1	India	XI-2	Admix
1136	IRIS_313-8921	PUTTIGE::IRGC 52588-1	India	Admix	Admix
1137	IRIS_313-8924	KUTTA::IRGC 52184-1	India	XI-2	Admix
1138	IRIS_313-8925	KURULUTUDU::IRGC 36304-1	Sri Lanka	XI-2	Admix
1139	IRIS_313-8927	NABESHI::IRGC 8269-1	Taiwan	GJ-sbtrp	GJ
1140	IRIS_313-8930	MUKKALA BAZAL::IRGC 77279-1	Bangladesh	XI-1B	XI
1141	IRIS_313-8932	PATISAIL::IRGC 37562-1	Bangladesh	XI-3	XI
1142	IRIS_313-8935	ARC 18061::IRGC 47650-1	India	XI-adm	Admix
1143	IRIS_313-8940	FU ZAO XIAN::IRGC 63619-1	China	XI-1A	XI
1144	IRIS_313-8946	ARC 11524::IRGC 42672-1	India	XI-adm	XI
1145	IRIS_313-8948	BUCAYAB::IRGC 44357-1	Philippines	XI-3	XI
1146	IRIS_313-8955	LASAT PUTIH::IRGC 44076-1	Malaysia	GJ-trp	GJ
1147	IRIS_313-8956	RADEN KARAMUNTING::IRGC 20098-1	Indonesia	XI-3	XI
1148	IRIS_313-8957	BAM 9::IRGC 6179-1	India	XI-2	XI
1149	IRIS_313-8963	BATHURI::IRGC 25838-1	Bangladesh	cA (Aus)	cA (Aus)
1150	IRIS_313-8967	ARC 12576::IRGC 22163-1	India	XI-adm	XI
1151	IRIS_313-8968	KALU ILANKALAYAN::IRGC 36270-1	Sri Lanka	XI-2	Admix
1152	IRIS_313-8978	IE MATA CICEM::IRGC 66562-1	Indonesia	XI-3	XI
1153	IRIS_313-8980	E DAW HAWM::IRGC 47938-1	Thailand	XI-3	XI
1154	IRIS_313-8982	ARC 18112::IRGC 42274-1	India	XI-adm	Admix
1155	IRIS_313-8985	KHAO' HAWM::IRGC 78257-1	Thailand	XI-3	XI
1156	IRIS_313-8986	ARC 10754::IRGC 12603-1	India	XI-adm	Admix
1157	IRIS_313-8987	SERIBU::IRGC 71615-1	Malaysia	XI-adm	Admix
1158	IRIS_313-8988	BANIKAT::IRGC 67720-1	India	XI-2	Admix
1159	IRIS_313-8994	ARC 14064::IRGC 41377-1	India	XI-adm	XI
1160	IRIS_313-8998	SIGAE::IRGC 66645-1	Indonesia	GJ-trp	GJ
1161	IRIS_313-8999	ARC 11430 B::IRGC 14567-1	India	GJ-sbtrp	GJ
1162	IRIS_313-9002	KOTOBUKI MOCHI::IRGC 2545-1	Japan	GJ-tmp	GJ
1163	IRIS_313-9005	TJERE SUGI::IRGC 16650-1	Indonesia	XI-3	XI
1164	IRIS_313-9006	LONG KHI KRAI::IRGC 64490-1	Thailand	XI-3	XI
1165	IRIS_313-9017	PING SHAN TA TSWEN KU::IRGC 1563-1	China	XI-adm	XI
1166	IRIS_313-9019	KAM PAI::IRGC 78245-1	Thailand	XI-3	XI
1167	IRIS_313-9020	LEUANG CHAIYAPHUM::IRGC 78266-1	Thailand	XI-3	XI
1168	IRIS_313-9032	KHAO GRADOOK CHAHNG::IRGC 17111-1	Thailand	XI-1B	XI
1169	IRIS_313-9039	MUTTU SAMBA::IRGC 36333-1	Sri Lanka	XI-2	Admix
1170	IRIS_313-9048	TSCHINANANGKA::IRGC 64935-1	Bhutan	GJ-sbtrp	GJ
1171	IRIS_313-9050	ANGKARONG::IRGC 71493-1	Malaysia	GJ-trp	GJ
1172	IRIS_313-9053	ARC 12536::IRGC 41068-1	India	Admix	Admix
1173	IRIS_313-9054	BIDAPIK::IRGC 43354-1	Indonesia	XI-3	XI
1174	IRIS_313-9062	MAE MAI LUD NI::IRGC 66065-1	Thailand	XI-3	XI
1175	IRIS_313-9065	PAI CHUEH CHIU LIU::IRGC 34259-1	China	XI-1A	XI
1176	IRIS_313-9066	AUS 177::IRGC 29009-1	Bangladesh	XI-1B	Admix
1177	IRIS_313-9067	BHOJON KOLPO::IRGC 31727-1	Bangladesh	XI-2	XI
1178	IRIS_313-9070	KONTOL 86::IRGC 14281-1	Malaysia	XI-3	XI
1179	IRIS_313-9072	MUTA GANJE::IRGC 26744-1	Bangladesh	XI-2	XI
1180	IRIS_313-9081	TAKAO MOCHI::IRGC 2564-1	Japan	GJ-tmp	GJ
1181	IRIS_313-9083	PANKHARI 203::IRGC 5999-1	India	cB (Bas)	cB (Bas)
1182	IRIS_313-9091	SINNA SITHIRA KALI::IRGC 51064-1	Sri Lanka	XI-adm	XI
1183	IRIS_313-9097	CANTIK PAUN::IRGC 66538-1	Indonesia	XI-3	XI
1184	IRIS_313-9098	SI MERIA::IRGC 66659-1	Indonesia	XI-3	XI
1185	IRIS_313-9101	DARAWAL::IRGC 71514-1	Malaysia	Admix	Admix
1186	IRIS_313-9102	MANUS::IRGC 71570-1	Malaysia	XI-3	XI
1187	IRIS_313-9108	RAYADA::IRGC 27594-1	Bangladesh	XI-adm	XI
1188	IRIS_313-9111	XIA ZHI BAI::IRGC 53437-1	China	XI-1A	XI
1189	IRIS_313-9112	LEUANG YAI 344::IRGC 651-1	Thailand	XI-3	XI
1190	IRIS_313-9114	LEUANG 28-1-87::IRGC 874-1	Thailand	XI-adm	XI
1191	IRIS_313-9117	BAJAR KUNING PAHIT::IRGC 17186-1	Indonesia	XI-3	XI
1192	IRIS_313-9120	SONAPATNAI::IRGC 46695-1	India	Admix	Admix
1193	IRIS_313-9121	KHAO LEUANG RAI::IRGC 48168-1	Thailand	XI-2	Admix
1194	IRIS_313-9123	LEUANG GLIANG::IRGC 71271-1	Thailand	GJ-sbtrp	GJ
1195	IRIS_313-9129	LAYANDABU::IRGC 25214-1	Indonesia	GJ-trp	GJ
1196	IRIS_313-9137	ARC 10100::IRGC 20709-1	India	cA (Aus)	Admix
1197	IRIS_313-9139	GOJOL GORIA::IRGC 26629-1	Bangladesh	XI-2	XI
1198	IRIS_313-9148	BADAL 1163::IRGC 32796-1	Bangladesh	XI-2	Admix
1199	IRIS_313-9156	DHOLA AMAN (LOWLAND AMAN)::IRGC 8341-1	Bangladesh	XI-2	Admix
1200	IRIS_313-9172	ARC 7229::IRGC 12331-1	India	cB (Bas)	cB (Bas)
1201	IRIS_313-9174	KUSHIARA::IRGC 34709-1	Bangladesh	XI-2	XI
1202	IRIS_313-9176	ARC 11359::IRGC 21348-1	India	GJ-adm	GJ
1203	IRIS_313-9182	KHAO MON::IRGC 60764-1	Myanmar	XI-adm	XI
1204	IRIS_313-9184	XI GAN JING REN::IRGC 60035-1	China	XI-adm	XI
1205	IRIS_313-9187	WANGKOD::IRGC 71646-1	Malaysia	XI-2	Admix
1206	IRIS_313-9188	TUMBA::IRGC 66681-1	Indonesia	XI-3	XI
1207	IRIS_313-9197	GABAHSI RASAKI C 90::IRGC 49647-1	India	XI-3	XI
1208	IRIS_313-9198	KHAO PONG AEV::IRGC 29820-1	Lao People's Democratic Republic	XI-3	XI
1209	IRIS_313-9201	ARC 6044::IRGC 12190-1	India	GJ-trp	GJ
1210	IRIS_313-9204	CHI SHENG TAO::IRGC 4606-1	China	XI-1A	XI
1211	IRIS_313-9208	KACIK TARAM::IRGC 35310-1	Indonesia	XI-3	XI
1212	IRIS_313-9209	LEUANG LAI MAE PRAJAN::IRGC 71279-1	Thailand	XI-3	XI
1213	IRIS_313-9210	KUATEK::IRGC 14285-1	Malaysia	XI-3	XI
1214	IRIS_313-9218	KALO CHAKOL::IRGC 77258-1	Bangladesh	XI-2	XI
1215	IRIS_313-9228	HOKUSETSU::IRGC 65705-1	Japan	GJ-tmp	GJ
1216	IRIS_313-9233	CHUNG YI::IRGC 1427-1	China	GJ-tmp	GJ
1217	IRIS_313-9239	RIMBUN::IRGC 43741-1	Indonesia	GJ-trp	GJ
1218	IRIS_313-9242	SUKARADJA::IRGC 18936-1	Indonesia	Admix	Admix
1219	IRIS_313-9243	MACAN BINUNDOK::IRGC 8245-1	Philippines	XI-adm	XI
1220	IRIS_313-9249	KANU DAM::IRGC 29755-1	Cambodia	GJ-tmp	GJ
1221	IRIS_313-9251	JANDA LAOR::IRGC 48552-1	Indonesia	XI-3	XI
1222	IRIS_313-9253	YONG JIN ZAO 3::IRGC 70441-1	China	XI-1A	XI
1223	IRIS_313-9256	GALWAKA HANDERAN::IRGC 31381-1	Sri Lanka	XI-adm	Admix
1224	IRIS_313-9258	MAKRO::IRGC 74763-1	India	XI-2	Admix
1225	IRIS_313-9262	JHODI BIRUN::IRGC 31812-1	Bangladesh	XI-2	XI
1226	IRIS_313-9271	PURA BINNI::IRGC 26772-1	Bangladesh	XI-2	XI
1227	IRIS_313-9273	RADEN SAWO 1::IRGC 57578-1	Indonesia	XI-3	XI
1228	IRIS_313-9281	KHAO KAI::IRGC 78251-1	Thailand	XI-3	XI
1229	IRIS_313-9283	TAK SUFAID::IRGC 73127-1	Pakistan	cA (Aus)	cA (Aus)
1230	IRIS_313-9285	PALEPYU::IRGC 33549-1	Myanmar	XI-adm	XI
1231	IRIS_313-9286	LEUANG TAWNG SOOK::IRGC 24394-1	Thailand	XI-3	XI
1232	IRIS_313-9287	SONAMUKHI::IRGC 46693-1	India	XI-2	XI
1233	IRIS_313-9288	TONG MAH::IRGC 65577-1	Thailand	XI-3	XI
1234	IRIS_313-9301	KETAN DONGGO::IRGC 54201-1	Indonesia	GJ-trp	GJ
1235	IRIS_313-9310	PUTEH KACA::IRGC 66614-1	Indonesia	XI-3	XI
1236	IRIS_313-9313	ARC 10799::IRGC 12631-1	India	XI-adm	Admix
1237	IRIS_313-9314	KAAKARAN::IRGC 27138-1	Indonesia	XI-adm	XI
1238	IRIS_313-9320	SIPULUT HITAM PENDEK::IRGC 20154-1	Indonesia	XI-3	XI
1239	IRIS_313-9324	CHIH SHEN LI::IRGC 1306-1	China	XI-1A	XI
1240	IRIS_313-9325	SADA RUPA::IRGC 77299-1	Bangladesh	XI-1B	XI
1241	IRIS_313-9329	KERITING TINGGI::IRGC 19972-1	Indonesia	XI-3	XI
1242	IRIS_313-9346	SHINCHIKU IKU 103::IRGC 10430-1	Taiwan	GJ-tmp	GJ
1243	IRIS_313-9347	ARC 13778::IRGC 41216-1	India	XI-adm	XI
1244	IRIS_313-9351	PARA NELLU::IRGC 50009-1	India	XI-2	Admix
1245	IRIS_313-9360	BHASAMANIK::IRGC 46954-1	India	XI-2	XI
1246	IRIS_313-9368	CHANDARHAT::IRGC 25845-1	Bangladesh	cA (Aus)	cA (Aus)
1247	IRIS_313-9372	WI BIR SHUN::IRGC 4602-1	China	XI-1A	XI
1248	IRIS_313-9375	PULUTAN::IRGC 71596-1	Malaysia	GJ-trp	GJ
1249	IRIS_313-9379	HWANGJO::IRGC 55547-1	Korea, Republic of	GJ-tmp	GJ
1250	IRIS_313-9384	BARIK KUDI::IRGC 52807-1	India	XI-2	Admix
1252	IRIS_313-9389	KINANDANG BUSIKSIK::IRGC 74607-1	Philippines	GJ-trp	GJ
1253	IRIS_313-9391	KALABAIL::IRGC 25877-1	Bangladesh	XI-2	XI
1254	IRIS_313-9392	ARC 11626::IRGC 21528-1	India	Admix	GJ
1255	IRIS_313-9403	BADUIE::IRGC 53715-1	India	XI-2	Admix
1256	IRIS_313-9404	YANGKUM (RED)::IRGC 32406-1	Bhutan	Admix	Admix
1257	IRIS_313-9405	INGSA BELANAK::IRGC 43402-1	Indonesia	GJ-trp	GJ
1258	IRIS_313-9406	LEUANG SAWED::IRGC 78268-1	Thailand	XI-3	XI
1259	IRIS_313-9409	GUMPANGAR::IRGC 71524-1	Malaysia	XI-3	XI
1260	IRIS_313-9415	PAHK NOK GAEW::IRGC 64572-1	Thailand	XI-3	XI
1261	IRIS_313-9422	CHUNGUR BALI::IRGC 25855-1	Bangladesh	cA (Aus)	cA (Aus)
1262	IRIS_313-9423	AGUYOD::IRGC 67423-1	Philippines	GJ-trp	GJ
1263	IRIS_313-9424	ARC 5840::IRGC 12144-1	India	XI-adm	XI
1264	IRIS_313-9427	ARC 18092::IRGC 42256-1	India	XI-adm	XI
1265	IRIS_313-9433	GOKULGANJA::IRGC 45701-1	India	XI-2	XI
1266	IRIS_313-9445	KOIYA DIGHA::IRGC 63517-1	Bangladesh	Admix	Admix
1267	IRIS_313-9449	JAMBALI::IRGC 73101-1	Pakistan	cA (Aus)	cA (Aus)
1268	IRIS_313-9451	PAMAH S 18::IRGC 61322-1	Thailand	XI-adm	XI
1269	IRIS_313-9468	NONG KE::IRGC 59807-1	China	GJ-tmp	GJ
1270	IRIS_313-9469	TSAO SHENG LI 1::IRGC 1309-1	China	XI-1A	XI
1271	IRIS_313-9470	SAHULO FACHE SOYO::IRGC 66630-1	Indonesia	GJ-trp	GJ
1272	IRIS_313-9484	CHNNOR::IRGC 67485-1	India	XI-adm	XI
1273	IRIS_313-9503	BINUHANGIN::IRGC 67429-1	Philippines	XI-adm	XI
1274	IRIS_313-9505	KORASISI::IRGC 5285-1	Philippines	XI-1A	XI
1275	IRIS_313-9506	TIMA::IRGC 67856-1	Bhutan	Admix	Admix
1276	IRIS_313-9523	RIKUTO KEMOCHI::IRGC 2719-1	Japan	GJ-adm	GJ
1277	IRIS_313-9529	DAGPA BARA::IRGC 64887-1	Bhutan	GJ-sbtrp	GJ
1278	IRIS_313-9533	DUD KUNING::IRGC 44-1	Indonesia	XI-3	XI
1279	IRIS_313-9547	LABRA::IRGC 74757-1	India	XI-2	Admix
1281	IRIS_313-9555	CHUA DAU::IRGC 4785-1	China	XI-adm	XI
1282	IRIS_313-9557	MULLIKURUVA::IRGC 77529-1	India	XI-2	Admix
1283	IRIS_313-9558	LIMBAYAN::IRGC 71556-1	Malaysia	GJ-trp	GJ
1284	IRIS_313-9560	ARC 11857::IRGC 40972-1	India	XI-adm	XI
1285	IRIS_313-9567	KHAO CHUAN CHOM 452::IRGC 36571-1	Thailand	XI-3	XI
1286	IRIS_313-9568	PAMPANGON (H)::IRGC 60392-1	Malaysia	GJ-trp	GJ
1287	IRIS_313-9572	ASU::IRGC 62154-1	Bhutan	XI-adm	Admix
1288	IRIS_313-9575	MAE YEU::IRGC 64509-1	Thailand	XI-3	XI
1289	IRIS_313-9582	SADOK::IRGC 13334-1	Malaysia	XI-3	XI
1290	IRIS_313-9590	KETAN SERANG::IRGC 14615-1	Indonesia	XI-3	XI
1291	IRIS_313-9593	ARC 15088::IRGC 41934-1	India	XI-adm	XI
1292	IRIS_313-9594	ASHI BINNI::IRGC 77216-1	Bangladesh	XI-adm	XI
1293	IRIS_313-9600	E LONG MAH::IRGC 47946-1	Thailand	XI-adm	Admix
1294	IRIS_313-9601	CHAWAL::IRGC 73090-1	Pakistan	cB (Bas)	cB (Bas)
1295	IRIS_313-9609	ARC 10594::IRGC 12524-1	India	XI-adm	XI
1296	IRIS_313-9610	DANGAR::IRGC 76296-1	India	cA (Aus)	cA (Aus)
1297	IRIS_313-9611	WANGA BARUGULU::IRGC 52261-1	India	XI-2	Admix
1298	IRIS_313-9616	INITLOG DALAG::IRGC 67436-1	Philippines	GJ-trp	GJ
1299	IRIS_313-9617	HOLDI GIRA::IRGC 31801-1	Bangladesh	XI-2	XI
1300	IRIS_313-9619	ARC 15845::IRGC 42151-1	India	XI-adm	XI
1301	IRIS_313-9626	KALIA::IRGC 34699-1	Bangladesh	cA (Aus)	cA (Aus)
1302	IRIS_313-9634	ARC 15873::IRGC 43250-1	India	XI-adm	XI
1303	IRIS_313-9636	PODI HEENATI::IRGC 36345-1	Sri Lanka	cA (Aus)	cA (Aus)
1304	IRIS_313-9641	BEGUM::IRGC 33990-1	India	cA (Aus)	cA (Aus)
1305	IRIS_313-9661	LENJA MURALI::IRGC 66815-1	Bangladesh	cA (Aus)	cA (Aus)
1306	IRIS_313-9669	KAMPAI PEUN MEUANG::IRGC 78248-1	Thailand	XI-3	XI
1307	IRIS_313-9685	AGEPDAUJSECAN::IRGC 49361-1	Union of Soviet Socialist Republics (Former)	XI-adm	XI
1308	IRIS_313-9691	SIFARASI::IRGC 66644-1	Indonesia	GJ-trp	GJ
1309	IRIS_313-9694	UNGGUL::IRGC 71644-1	Malaysia	XI-3	XI
1310	IRIS_313-9695	SOLAY GHAT::IRGC 73121-1	Pakistan	cA (Aus)	Admix
1311	IRIS_313-9696	NAZIRA SAIL::IRGC 77284-1	Bangladesh	XI-adm	XI
1312	IRIS_313-9697	BOW SU SO::IRGC 78237-1	Thailand	XI-3	XI
1313	IRIS_313-9698	JO SANG DAE YA::IRGC 90852-1	Democratic People's Republic of Korea	GJ-tmp	GJ
1314	IRIS_313-9699	SERAUP 27::IRGC 1-1	Malaysia	XI-3	XI
1315	IRIS_313-9701	TAICHUNG 65::IRGC 79-1	Taiwan	GJ-tmp	GJ
1316	IRIS_313-9703	CHIANAN 8::IRGC 90-1	Taiwan	GJ-tmp	GJ
1317	IRIS_313-9705	TAITUNG WOO LI::IRGC 111-1	Taiwan	XI-1A	XI
1318	IRIS_313-9706	TAIPEI WOO CO::IRGC 112-1	Taiwan	XI-1A	XI
1319	IRIS_313-9708	TSAI YUAN CHON::IRGC 126-1	Taiwan	XI-1A	XI
1321	IRIS_313-9723	AI ZI HUNG::IRGC 51255-1	China	XI-1A	XI
1322	IRIS_313-9724	AI DA ZHONG::IRGC 59348-1	China	GJ-tmp	GJ
1323	IRIS_313-9725	DA DAO TOU::IRGC 59499-1	China	GJ-tmp	GJ
1324	IRIS_313-9727	NAN TE HAO::IRGC 59797-1	China	XI-1A	Admix
1325	IRIS_313-9730	BA SHI ZAO::IRGC 67903-1	China	XI-1A	XI
1330	IRIS_313-9758	I KUNG PAO::IRGC 114-1	Taiwan	XI-1A	XI
1331	IRIS_313-9769	MURASAHITSUTSURI::IRGC 2493-1	Japan	GJ-tmp	GJ
1332	IRIS_313-9783	BERENJ 1277 S::IRGC 3461-1	Afghanistan	Admix	Admix
1333	IRIS_313-9789	RIKUTO TAUKI MOCHI 27::IRGC 5726-1	Japan	GJ-trp	GJ
1334	IRIS_313-9800	KAHEI::IRGC 7691-1	Japan	GJ-trp	GJ
1335	IRIS_313-9809	NALUMOOLAI KARUPAN::IRGC 8993-1	Sri Lanka	XI-3	XI
1336	IRIS_313-9831	PODIWEE::IRGC 11938-1	Sri Lanka	XI-adm	Admix
1337	IRIS_313-9832	RANGOON SAMBA::IRGC 11940-1	Sri Lanka	XI-2	Admix
1338	IRIS_313-9861	KURKARUPPAN::IRGC 15449-1	Sri Lanka	cA (Aus)	cA (Aus)
1339	IRIS_313-9862	MODDAI KARUPPAN::IRGC 15465-1	Sri Lanka	XI-2	Admix
1340	IRIS_313-9867	SIGARDIS::IRGC 15555-1	Sri Lanka	XI-1B	XI
1341	IRIS_313-9884	FUKUSHIMA MOCHI (GLUT)::IRGC 19296-1	Japan	GJ-tmp	GJ
1342	IRIS_313-9886	HUK ZO::IRGC 19760-1	Korea, Republic of	GJ-tmp	GJ
1343	IRIS_313-9887	JEUK DO::IRGC 19775-1	Korea, Republic of	GJ-tmp	GJ
1344	IRIS_313-9890	WA BANG::IRGC 19880-1	Korea, Republic of	GJ-tmp	GJ
1345	IRIS_313-9891	YONG AN HUK::IRGC 19891-1	Korea, Republic of	GJ-tmp	GJ
1346	IRIS_313-9897	BIKYAT::IRGC 26276-1	Philippines	GJ-trp	GJ
1347	IRIS_313-9917	CHANDINA::IRGC 36420-1	Sri Lanka	XI-1B	XI
1348	IRIS_313-9925	MILYANG 30::IRGC 46977-1	Korea, Republic of	XI-1B	XI
1349	IRIS_313-9928	DEO KITAN::IRGC 47197-1	Philippines	GJ-trp	GJ
1350	IRIS_313-9929	GOBYERNO::IRGC 47216-1	Philippines	GJ-trp	GJ
1351	IRIS_313-9936	SITHAIYAN KOTTAI SAMBA::IRGC 50155-1	Sri Lanka	XI-2	XI
1352	IRIS_313-9949	PANNITHI::IRGC 51049-1	Sri Lanka	GJ-trp	Admix
1353	IRIS_313-9963	WIR 1391::IRGC 51605-1	Sri Lanka	cA (Aus)	cA (Aus)
1354	IRIS_313-9968	KULA KARUPPAN::IRGC 55328-1	Sri Lanka	XI-adm	XI
1355	IRIS_313-9969	PUTTU NELLU::IRGC 55346-1	Sri Lanka	XI-adm	XI
1356	IRIS_313-9970	RACE PERUMAL::IRGC 55347-1	Sri Lanka	XI-2	Admix
1357	IRIS_313-9974	HEUKSANJO::IRGC 55536-1	Korea, Republic of	GJ-tmp	GJ
1358	IRIS_313-9976	SSANGDUJO::IRGC 55632-1	Korea, Republic of	XI-1A	XI
1359	IRIS_313-9995	NONGLIMNA 1::IRGC 58347-1	Korea, Republic of	GJ-trp	GJ
1360	IRIS_313-9996	SUWEON 295::IRGC 58368-1	Korea, Republic of	GJ-tmp	GJ
