# Supplementary material for: Evolutionary Processes Involved in the Emergence and Expansion of an Atypical O. sativa Group in Madagascar
Source: Rice (N Y). 2021 May 20;14:44. doi: 10.1186/s12284-021-00479-8 (PMC8137759; doi:10.1186/s12284-021-00479-8)
Supplement: Supplementary file 9 — Additional file 9: Supplementary Table S3: Decay of pairwise linkage disequilibrium with distance between markers, among the three groups of the Malagasy panel and in seven subpopulations of the Asian panel. [file 12284_2021_479_MOESM9_ESM.xlsx]

## Sheet: LD
Supplementary Table 3: Decay of pairwise linkage disequilibrium with distance between markers, among the three groups of the Malagasy panel and in seven subpopulations of the Asian panel.
G1
Chr	< 5	5-10	10-15	15-20	20-25	25-50	50-75	75-100	100-125	125-150	150-175	175-200	200-250	250-300	300-350	350-400	400-450	450-500	500-600	600-700	700-800	800-900	900-1000	1000-1500	1500-2000	2000-2500	2500-3000	>3000
1	0.46486	0.386703	0.342977	0.31705	0.278157	0.284835	0.250543	0.240586	0.23305	0.200734	0.183807	0.18596	0.169859	0.165042	0.145161	0.137748	0.129152	0.124412	0.109984	0.10912	0.0967563	0.087306	0.0829231	0.0764719	0.0649795	0.0637776	0.0538524	0.0450863
2	0.495007	0.328377	0.338063	0.323735	0.382967	0.297668	0.246392	0.243166	0.209686	0.184478	0.164027	0.144518	0.14277	0.127189	0.120591	0.117271	0.104347	0.0880415	0.0996751	0.0776959	0.070654	0.0651707	0.0730997	0.0611039	0.0540102	0.0530023	0.0521974	0.0404825
0.303	0.506165	0.413197	0.433444	0.40041	0.399489	0.345077	0.32824	0.255387	0.229076	0.222955	0.190203	0.188147	0.185229	0.176028	0.158726	0.155937	0.132721	0.13049	0.120094	0.107866	0.105065	0.0917771	0.0901913	0.0786009	0.0646885	0.0544169	0.0514331	0.0424465
4	0.459409	0.361725	0.324409	0.298566	0.326501	0.296205	0.266113	0.249404	0.207696	0.198481	0.186253	0.166551	0.157927	0.134142	0.128117	0.134698	0.125274	0.117844	0.10601	0.0885315	0.0850151	0.0847066	0.0843129	0.0733551	0.0742945	0.0592218	0.0503688	0.0475677
5	0.58941	0.538	0.4615	0.425406	0.311007	0.389619	0.350006	0.264709	0.253092	0.22748	0.263117	0.192454	0.219854	0.179608	0.151119	0.138324	0.145317	0.133803	0.119244	0.101681	0.0952452	0.103585	0.101967	0.100848	0.0902023	0.0842245	0.0823078	0.045422
6	0.514196	0.442598	0.411978	0.344515	0.320768	0.28641	0.294696	0.281171	0.23516	0.231112	0.2246	0.19861	0.210658	0.169315	0.181398	0.155889	0.141892	0.162011	0.124912	0.113082	0.101077	0.0879639	0.0956272	0.0788073	0.0693676	0.062514	0.0554632	0.0527848
7	0.517719	0.286008	0.302369	0.405648	0.402461	0.317857	0.283803	0.253301	0.23752	0.189987	0.182147	0.170954	0.174563	0.154795	0.149918	0.13576	0.12424	0.116412	0.117748	0.104188	0.109295	0.104055	0.103656	0.0848209	0.0763324	0.0716021	0.0598877	0.0478972
8	0.379129	0.294615	0.301765	0.296065	0.279977	0.227268	0.20301	0.210831	0.19764	0.164405	0.144803	0.165502	0.142349	0.136332	0.123554	0.125453	0.108349	0.118447	0.097486	0.0960524	0.0857363	0.0896515	0.0886573	0.0774908	0.0639309	0.0515686	0.0516222	0.0363781
9	0.511352	0.446172	0.399661	0.388627	0.336905	0.28609	0.248559	0.208213	0.203641	0.185731	0.188107	0.207045	0.165813	0.148016	0.15396	0.128952	0.131499	0.124731	0.118083	0.117149	0.0975755	0.0971942	0.094777	0.0894313	0.085683	0.0784293	0.0684167	0.0427242
10	0.477689	0.305593	0.289277	0.398972	0.333293	0.314112	0.30597	0.233832	0.186009	0.197358	0.166465	0.171617	0.155524	0.150506	0.143864	0.137756	0.113803	0.108381	0.111369	0.0880553	0.0767625	0.0816637	0.0750868	0.0689135	0.0560592	0.0531942	0.0544743	0.0447543
11	0.398575	0.334979	0.348544	0.284677	0.26211	0.250354	0.241226	0.213754	0.218588	0.19232	0.182549	0.181351	0.158828	0.140839	0.141376	0.124701	0.105219	0.110313	0.114691	0.103914	0.0877493	0.0810526	0.0738459	0.0681282	0.0638649	0.064132	0.056416	0.0513773
12	0.42216	0.378121	0.342184	0.264579	0.266056	0.230613	0.230166	0.20201	0.196238	0.18555	0.156553	0.144028	0.128485	0.110453	0.110451	0.102185	0.107076	0.0908587	0.0815312	0.0776923	0.0895513	0.0923116	0.0930045	0.0746023	0.068964	0.0635275	0.0642131	0.0464781
Average	0.477972	0.376341	0.358014	0.345688	0.324974	0.293842	0.270727	0.23803	0.217283	0.198383	0.186053	0.176395	0.167655	0.149355	0.142353	0.13289	0.122407	0.118812	0.110069	0.0987523	0.0917069	0.0888698	0.0880957	0.0777145	0.0693647	0.0633009	0.0583877	0.0452832		0.18174
Stdev	0.0581652	0.0744301	0.0556976	0.0555264	0.0495308	0.0460472	0.0428462	0.0248684	0.0203232	0.0197899	0.0315067	0.0197179	0.0270564	0.0208504	0.0193528	0.014994	0.0143937	0.0195628	0.0122418	0.0131846	0.0113431	0.0105857	0.0104574	0.0104467	0.0108174	0.010351	0.00931286	0.00451433
	0	5	10	15	20	50	75	100	125	150	175	200	225	300	350	400	450	500	600	700	800	900	1000	1500	2000	2500	3000	3500
Gm
Chr	< 5	5-10	10-15	15-20	20-25	25-50	50-75	75-100	100-125	125-150	150-175	175-200	200-250	250-300	300-350	350-400	400-450	450-500	500-600	600-700	700-800	800-900	900-1000	1000-1500	1500-2000	2000-2500	2500-3000	>3000
1	0.796682	0.749062	0.672815	0.724179	0.629409	0.608313	0.654162	0.551846	0.557907	0.513819	0.512427	0.516343	0.432128	0.41969	0.362535	0.306953	0.278512	0.29375	0.22073	0.202227	0.175281	0.167156	0.14962	0.146024	0.0984253	0.0737133	0.0595525	0.0164317
2	0.662798	0.546808	0.478257	0.559388	0.642538	0.485278	0.466107	0.389387	0.401646	0.329588	0.317208	0.284835	0.268478	0.204744	0.181296	0.168698	0.151766	0.128475	0.103049	0.0846031	0.0798987	0.0703959	0.0931662	0.0610674	0.0393264	0.0241143	0.0200496	0.0135767
3	0.809137	0.721858	0.687444	0.680399	0.646291	0.664183	0.637633	0.587289	0.501687	0.444658	0.439211	0.481329	0.447379	0.430935	0.39579	0.333551	0.302751	0.284927	0.294998	0.234137	0.18863	0.172344	0.150802	0.105505	0.0777967	0.064265	0.0526958	0.0174764
4	0.740167	0.589652	0.49099	0.533192	0.59422	0.564596	0.593694	0.512039	0.464971	0.437744	0.405617	0.359443	0.389707	0.34246	0.27705	0.248018	0.228484	0.186526	0.123618	0.115117	0.108536	0.0784857	0.0610333	0.0605329	0.0597311	0.0349421	0.0385223	0.0208933
5	0.68	0.691	0.548	0.588	0.601	0.515	0.548	0.452	0.38	0.415	0.379	0.368	0.356	0.346	0.282	0.291	0.279	0.241	0.206	0.179	0.171	0.16	0.135	0.134	0.101	0.102	0.087	0.029
6	0.81	0.691	0.72	0.801	0.746	0.741	0.674	0.626	0.652	0.643	0.568	0.564	0.515	0.486	0.486	0.453	0.406	0.364	0.348	0.311	0.282	0.272	0.269	0.196	0.145	0.133	0.119	0.03
7	0.806	0.678	0.608	0.787	0.697	0.637	0.605	0.503	0.526	0.422	0.355	0.306	0.296	0.239	0.213	0.144	0.175	0.143	0.117	0.086	0.079	0.067	0.055	0.055	0.02	0.012	0.009	0.01
8	0.691	0.615	0.673	0.548	0.601	0.496	0.48	0.407	0.391	0.377	0.31	0.321	0.309	0.236	0.203	0.222	0.208	0.202	0.145	0.117	0.099	0.1	0.085	0.057	0.043	0.029	0.026	0.01
9	0.668204	0.664136	0.600813	0.538143	0.536686	0.497961	0.516732	0.537476	0.496914	0.401178	0.377313	0.287827	0.299669	0.271731	0.24362	0.152404	0.201344	0.226094	0.181755	0.168644	0.172137	0.135448	0.126603	0.111731	0.108789	0.0995277	0.0946061	0.0371802
10	0.72643	0.47631	0.436124	0.557281	0.420546	0.562546	0.512701	0.48176	0.416229	0.469821	0.391432	0.42916	0.321396	0.349644	0.30926	0.311224	0.340551	0.290823	0.284357	0.203549	0.161562	0.178377	0.124947	0.093231	0.0840039	0.086195	0.0623292	0.0162462
11	0.741511	0.690836	0.698723	0.587358	0.585626	0.577823	0.563886	0.47274	0.552771	0.505427	0.503967	0.494517	0.456331	0.442196	0.493841	0.397732	0.406315	0.389753	0.386179	0.33725	0.326351	0.282837	0.264147	0.205646	0.141246	0.111148	0.106944	0.031804
12	0.764971	0.670994	0.729653	0.635013	0.609003	0.600567	0.601421	0.503601	0.479199	0.552424	0.451992	0.507734	0.500242	0.431275	0.443241	0.413016	0.422773	0.369876	0.303376	0.256934	0.376385	0.326384	0.321023	0.269244	0.181257	0.164199	0.115835	0.0277575
Average	0.741408	0.648721	0.611985	0.628246	0.60911	0.579189	0.571111	0.502012	0.485027	0.459305	0.417597	0.410016	0.382611	0.349973	0.324219	0.2868	0.283375	0.260019	0.226172	0.191288	0.184982	0.167536	0.152945	0.124582	0.0916313	0.077842	0.0659612	0.0216972
Stdev	0.0565289	0.0780995	0.10173	0.0970838	0.0803864	0.0768729	0.0679358	0.0687355	0.080832	0.0845512	0.0799078	0.100374	0.0856936	0.0942069	0.110338	0.103208	0.0942721	0.087228	0.0958791	0.0833955	0.0965592	0.0867084	0.0864089	0.0688904	0.0479299	0.0470802	0.0383473	0.00912717
G6
Chr	< 5	5-10	10-15	15-20	20-25	25-50	50-75	75-100	100-125	125-150	150-175	175-200	200-250	250-300	300-350	350-400	400-450	450-500	500-600	600-700	700-800	800-900	900-1000	1000-1500	1500-2000	2000-2500	2500-3000	>3000
1	0.663475	0.498497	0.478898	0.507072	0.456224	0.406059	0.422883	0.322945	0.330101	0.332473	0.276667	0.258359	0.242396	0.245199	0.223562	0.191454	0.208065	0.192605	0.171171	0.163262	0.166572	0.173728	0.149126	0.137143	0.110528	0.107369	0.114823	0.0867686
2	0.657222	0.523771	0.473003	0.38752	0.59194	0.48363	0.462791	0.45399	0.439145	0.422237	0.304996	0.307241	0.330173	0.319343	0.322798	0.296828	0.267632	0.278706	0.227859	0.224952	0.220383	0.230644	0.257285	0.221507	0.19745	0.181589	0.147358	0.0868486
3	0.724923	0.683393	0.685159	0.694365	0.677846	0.71842	0.684605	0.638398	0.659829	0.580046	0.666939	0.535517	0.592386	0.563335	0.523129	0.47644	0.488392	0.457183	0.415394	0.426026	0.406648	0.38562	0.363538	0.277117	0.198513	0.172156	0.14038	0.146223
4	0.693187	0.553418	0.582532	0.38915	0.673528	0.45657	0.403244	0.424044	0.345219	0.355541	0.344124	0.340489	0.31335	0.349256	0.263537	0.27002	0.199973	0.172599	0.181328	0.151109	0.157648	0.113473	0.0893069	0.0949669	0.0886977	0.0921086	0.0929182	0.0759545
5	0.785075	0.764305	0.696616	0.599113	0.606566	0.629151	0.617313	0.531932	0.541659	0.483811	0.518368	0.492222	0.508587	0.462229	0.438623	0.405964	0.414847	0.407274	0.348169	0.336158	0.320655	0.298041	0.303806	0.298575	0.274204	0.226789	0.190922	0.112515
6	0.718955	0.523831	0.53732	0.62385	0.479314	0.509005	0.537393	0.372304	0.485043	0.469808	0.46747	0.477519	0.441435	0.38716	0.418291	0.395751	0.339529	0.304637	0.313851	0.295719	0.272231	0.222988	0.254634	0.214566	0.175726	0.150978	0.129143	0.083662
7	0.733396	0.6259	0.468522	0.662293	0.543457	0.562555	0.481868	0.513368	0.499646	0.491078	0.473919	0.445234	0.424955	0.440654	0.457359	0.404472	0.364723	0.311944	0.35604	0.360851	0.323358	0.334224	0.317402	0.294243	0.217562	0.196005	0.167823	0.0963551
8	0.654638	0.615694	0.556309	0.4928	0.584834	0.509037	0.426654	0.421077	0.49554	0.435607	0.456671	0.38352	0.433586	0.402364	0.325057	0.339586	0.320422	0.270166	0.300488	0.235802	0.194186	0.164118	0.15844	0.161383	0.176515	0.137976	0.108946	0.0691807
9	0.637265	0.445342	0.615886	0.540958	0.565626	0.514328	0.43927	0.372714	0.434212	0.40886	0.311475	0.369938	0.311911	0.263252	0.337738	0.296752	0.321458	0.244336	0.262918	0.21187	0.22234	0.212481	0.181998	0.136535	0.132923	0.100675	0.0814542	0.0834877
10	0.647617	0.666817	0.615029	0.65891	0.510392	0.512731	0.464395	0.461399	0.383223	0.406724	0.385812	0.407079	0.335983	0.352847	0.280031	0.285746	0.258083	0.270743	0.26872	0.244653	0.1765	0.188964	0.180254	0.194308	0.139858	0.120107	0.0857533	0.0520559
11	0.692802	0.630159	0.634029	0.570412	0.547175	0.516519	0.477523	0.395421	0.444242	0.404597	0.37166	0.375636	0.337813	0.273912	0.243114	0.265793	0.245555	0.249242	0.23769	0.204321	0.152317	0.148075	0.167676	0.170891	0.126956	0.0798375	0.0664604	0.0663345
12	0.655197	0.553454	0.521472	0.634955	0.45358	0.431011	0.372436	0.420785	0.399244	0.395349	0.453653	0.33457	0.307595	0.281519	0.330065	0.313953	0.345414	0.237272	0.316859	0.307671	0.22754	0.254531	0.218424	0.244568	0.188626	0.183287	0.153431	0.0883612
Average	0.688646	0.590382	0.572065	0.56345	0.55754	0.520751	0.482531	0.444031	0.454759	0.432178	0.419313	0.393944	0.381681	0.361756	0.346942	0.328563	0.314508	0.283059	0.283374	0.263533	0.236698	0.227241	0.220158	0.203817	0.168963	0.14574	0.123284	0.0873122
Stdev	0.0445109	0.0901021	0.0793428	0.10274	0.0751028	0.0851066	0.0903091	0.084979	0.0908119	0.0665034	0.109999	0.0813484	0.0998776	0.094737	0.0932238	0.0789065	0.084785	0.0811889	0.0726485	0.0829105	0.0791881	0.0798054	0.080544	0.066342	0.0516803	0.0466667	0.038091	0.0240412
cAus
Chr	< 5	5-10	10-15	15-20	20-25	25-50	50-75	75-100	100-125	125-150	150-175	175-200	200-250	250-300	300-350	350-400	400-450	450-500	500-600	600-700	700-800	800-900	900-1000	1000-1500	1500-2000	2000-2500	2500-3000	>3000
1	0.590862	0.477678	0.417109	0.481281	0.428318	0.385318	0.30193	0.24349	0.248967	0.264142	0.214749	0.193939	0.182572	0.17167	0.150812	0.120246	0.113004	0.104104	0.0854624	0.0720487	0.0623539	0.0688583	0.0604945	0.0604812	0.0470732	0.0405475	0.0298542	0.0215547
2	0.652554	0.490192	0.537395	0.480544	0.480385	0.380928	0.348596	0.348714	0.302198	0.237444	0.227361	0.206748	0.207055	0.195777	0.150632	0.145878	0.139956	0.11548	0.0884529	0.0809828	0.0720778	0.0739502	0.0687391	0.0608112	0.0424379	0.0344081	0.0316773	0.0231447
0.303	0.609775	0.510634	0.543548	0.506284	0.459324	0.436526	0.404008	0.379085	0.308304	0.298578	0.263257	0.253133	0.21643	0.205046	0.174518	0.152234	0.145469	0.128329	0.111166	0.11158	0.0894649	0.0798641	0.0808633	0.0675906	0.059018	0.0463091	0.0372798	0.0262828
4	0.632388	0.551118	0.453106	0.426657	0.458427	0.369601	0.324727	0.311158	0.263921	0.229988	0.258541	0.223663	0.209081	0.193732	0.17164	0.131426	0.130497	0.0945566	0.111214	0.0885221	0.0836595	0.0677877	0.0559908	0.0523526	0.0349715	0.026384	0.0234852	0.0184095
5	0.621447	0.628684	0.626108	0.452129	0.429282	0.438832	0.448084	0.379549	0.321405	0.329251	0.310145	0.268291	0.259058	0.252835	0.219773	0.201286	0.196353	0.188141	0.16555	0.140971	0.138392	0.12421	0.125375	0.103978	0.0897277	0.0941413	0.0791944	0.0521342
6	0.596641	0.521566	0.392884	0.399173	0.337054	0.292467	0.27422	0.290633	0.329633	0.232096	0.244367	0.205254	0.238591	0.207402	0.209119	0.168831	0.160407	0.13692	0.131212	0.117595	0.105014	0.102578	0.0821599	0.077946	0.0683944	0.0627736	0.0560287	0.033338
7	0.612724	0.452515	0.469182	0.476155	0.449754	0.383063	0.356821	0.323588	0.29737	0.232171	0.254837	0.243306	0.205029	0.212782	0.170192	0.164785	0.139702	0.132489	0.119251	0.111613	0.114179	0.0963818	0.0838515	0.0753257	0.0610151	0.053247	0.0345367	0.0225992
8	0.598191	0.514017	0.494223	0.331064	0.459983	0.350892	0.313544	0.272464	0.221999	0.205722	0.182046	0.201931	0.190229	0.184526	0.15664	0.126735	0.128766	0.112684	0.112864	0.0879488	0.0801046	0.082743	0.0744364	0.0650052	0.050774	0.0470628	0.0473865	0.0270388
9	0.536188	0.420756	0.399497	0.431535	0.411619	0.326578	0.297674	0.224986	0.245655	0.19002	0.172975	0.165215	0.133533	0.114002	0.0931667	0.0833724	0.0723304	0.0732216	0.0665502	0.0594343	0.058653	0.0484937	0.0395247	0.0374988	0.0249083	0.027611	0.0280056	0.017414
10	0.655012	0.495695	0.627325	0.563911	0.34688	0.419196	0.302338	0.327735	0.293806	0.30166	0.198516	0.243016	0.18703	0.18524	0.15137	0.150307	0.130463	0.144508	0.134335	0.116226	0.093513	0.097286	0.0937764	0.0773578	0.0788132	0.0763809	0.054247	0.0238243
11	0.525054	0.475758	0.475737	0.366647	0.288136	0.342718	0.255355	0.204151	0.206844	0.172601	0.153025	0.142855	0.124556	0.111939	0.0984462	0.0957003	0.0842479	0.0868701	0.0665175	0.0658587	0.0491111	0.0478672	0.0364856	0.0329845	0.026626	0.0266744	0.02305	0.0184059
12	0.513734	0.467666	0.428182	0.280442	0.322823	0.302567	0.252394	0.222109	0.2187	0.179533	0.175854	0.159977	0.143492	0.119459	0.117445	0.104336	0.118805	0.0983937	0.0883505	0.0847415	0.0650426	0.0565816	0.062457	0.0464204	0.0349586	0.0348663	0.0273094	0.0196863
Average	0.595381	0.500523	0.488691	0.432985	0.405999	0.369057	0.323308	0.293972	0.271567	0.239434	0.221306	0.208944	0.191388	0.179534	0.155313	0.137095	0.13	0.117975	0.106744	0.0947934	0.0842971	0.0788835	0.0720128	0.063146	0.0515598	0.0475338	0.0393379	0.0253194		0.211646
Stdev	0.0472203	0.0528503	0.0804811	0.0789604	0.0647262	0.0482903	0.0584275	0.0609695	0.0426245	0.0503447	0.0466118	0.0393163	0.0408822	0.0436548	0.0387258	0.0336715	0.0324669	0.0307968	0.0292497	0.0246041	0.0257174	0.0231743	0.0242292	0.019624	0.0204821	0.0211744	0.016841	0.00956092
cBas
Chr	< 5	5-10	10-15	15-20	20-25	25-50	50-75	75-100	100-125	125-150	150-175	175-200	200-250	250-300	300-350	350-400	400-450	450-500	500-600	600-700	700-800	800-900	900-1000	1000-1500	1500-2000	2000-2500	2500-3000	>3000
1	0.73795	0.578247	0.50212	0.506504	0.493554	0.43003	0.432274	0.401838	0.31528	0.300093	0.300234	0.296376	0.271023	0.284447	0.231321	0.222217	0.195181	0.167853	0.152984	0.130822	0.128448	0.117366	0.114738	0.107024	0.084344	0.0665296	0.0417697	0.0409679
2	0.681782	0.590228	0.584543	0.62522	0.578645	0.515873	0.475665	0.430611	0.385974	0.356956	0.317864	0.305932	0.298772	0.24377	0.223586	0.234992	0.200764	0.172236	0.152047	0.139382	0.131608	0.12029	0.114287	0.10943	0.0725303	0.0567574	0.0605594	0.0392839
3	0.642034	0.542615	0.531734	0.536445	0.490339	0.488871	0.475818	0.407894	0.373044	0.361062	0.316873	0.304673	0.268055	0.219406	0.187466	0.174205	0.167722	0.158516	0.130752	0.111553	0.10296	0.107062	0.110741	0.0947158	0.0647955	0.0587281	0.0457868	0.0264588
4	0.712221	0.560287	0.582585	0.515658	0.547673	0.48567	0.472195	0.480189	0.411605	0.369331	0.391122	0.381443	0.333234	0.310392	0.276469	0.303961	0.259439	0.249196	0.200437	0.191932	0.164792	0.154713	0.142668	0.159037	0.142231	0.137906	0.100463	0.0617394
5	0.798653	0.77074	0.79925	0.661177	0.636397	0.658784	0.611001	0.514485	0.516674	0.503353	0.474897	0.468016	0.449679	0.42028	0.409298	0.399329	0.365962	0.359142	0.344012	0.308611	0.30194	0.263203	0.258661	0.206934	0.215906	0.228235	0.21454	0.0499035
6	0.677943	0.563904	0.570362	0.555809	0.524956	0.467971	0.432242	0.393662	0.448842	0.330044	0.389055	0.367957	0.353521	0.26926	0.236785	0.23235	0.209007	0.199109	0.192563	0.161071	0.154493	0.145688	0.138753	0.13378	0.11462	0.0903711	0.0756593	0.0354229
7	0.709348	0.453081	0.49916	0.584147	0.529134	0.513685	0.448145	0.395664	0.452987	0.356174	0.418775	0.342395	0.352149	0.342437	0.30492	0.313243	0.300726	0.306284	0.258536	0.247179	0.260654	0.2419	0.223783	0.218528	0.170615	0.169606	0.14162	0.0839106
8	0.622088	0.47815	0.486441	0.424383	0.508795	0.44563	0.359718	0.318336	0.313727	0.302008	0.266337	0.243975	0.272902	0.23935	0.219494	0.180702	0.185643	0.163762	0.175734	0.144435	0.130689	0.112011	0.113725	0.103251	0.0849443	0.0818439	0.0783939	0.0453857
9	0.801006	0.654572	0.567775	0.67126	0.616196	0.567955	0.566625	0.550967	0.439274	0.38051	0.358645	0.319228	0.302317	0.233656	0.209347	0.1817	0.178587	0.150714	0.118043	0.106683	0.0919906	0.0839742	0.07877	0.090158	0.0814425	0.0601508	0.0624366	0.0351673
10	0.71281	0.647202	0.695406	0.544496	0.556095	0.513235	0.483862	0.417768	0.306658	0.377339	0.359554	0.325012	0.318112	0.285881	0.218472	0.212003	0.216398	0.201431	0.171174	0.157749	0.124391	0.111128	0.122695	0.106948	0.0858981	0.0758906	0.0668554	0.0462546
11	0.682368	0.523537	0.54869	0.494846	0.407627	0.452173	0.388987	0.323121	0.313021	0.283999	0.313076	0.303914	0.276216	0.252253	0.191136	0.195632	0.200974	0.189015	0.16553	0.160614	0.158352	0.143237	0.133467	0.131361	0.119866	0.104479	0.101351	0.0411865
12	0.652313	0.700997	0.573903	0.419128	0.482617	0.463544	0.446468	0.389868	0.401751	0.382258	0.362106	0.290304	0.31186	0.272571	0.303322	0.24675	0.261669	0.247613	0.199361	0.17609	0.157505	0.135145	0.171027	0.170847	0.147788	0.115092	0.110109	0.0471563
Average	0.702543	0.58863	0.578497	0.544923	0.531002	0.500285	0.466083	0.4187	0.389903	0.358594	0.355712	0.329102	0.31732	0.281142	0.250968	0.241424	0.228506	0.213739	0.188431	0.169677	0.158985	0.144643	0.143609	0.136001	0.115415	0.103799	0.0916287	0.0460698
Stdev	0.0560291	0.091467	0.0885913	0.0813785	0.0623006	0.0627166	0.0686904	0.0688815	0.0681473	0.0567937	0.0575534	0.0567517	0.0514589	0.0558116	0.0633165	0.0669184	0.0582747	0.0649725	0.0612342	0.0576473	0.0618911	0.0542119	0.0512145	0.0435702	0.045978	0.0522979	0.0482129	0.0147912
GJ-trop
Chr	< 5	5-10	10-15	15-20	20-25	25-50	50-75	75-100	100-125	125-150	150-175	175-200	200-250	250-300	300-350	350-400	400-450	450-500	500-600	600-700	700-800	800-900	900-1000	1000-1500	1500-2000	2000-2500	2500-3000	>3000
1	0.770811	0.691853	0.602655	0.675617	0.609651	0.614701	0.580428	0.522561	0.477548	0.428649	0.402809	0.381962	0.385954	0.403368	0.384396	0.354556	0.326234	0.281601	0.29688	0.293543	0.302828	0.316199	0.250103	0.260654	0.248257	0.224	0.210639	0.158143
2	0.836469	0.73104	0.580059	0.844154	0.777798	0.656011	0.609183	0.600577	0.56262	0.526219	0.476656	0.465793	0.423986	0.366485	0.387756	0.344954	0.325592	0.298801	0.265843	0.247603	0.221126	0.237683	0.199514	0.195682	0.163695	0.131259	0.125393	0.0227481
3	0.76909	0.801403	0.783207	0.741137	0.66723	0.709878	0.649136	0.583242	0.597902	0.535417	0.544521	0.533959	0.500029	0.444365	0.410831	0.384188	0.338963	0.295268	0.297588	0.29902	0.263551	0.242051	0.235414	0.183251	0.138282	0.114334	0.0709856	0.0862221
4	0.62077	0.47371	0.544813	0.259673	0.465893	0.331398	0.322703	0.2639	0.226018	0.245911	0.289713	0.219002	0.207364	0.198749	0.109963	0.151014	0.146345	0.109546	0.0798461	0.0998379	0.0805817	0.0798028	0.0580777	0.0371803	0.0287123	0.027995	0.0200599	0.016046
5	0.859029	0.784705	0.774401	0.644802	0.778485	0.650813	0.564774	0.524287	0.461143	0.44515	0.459365	0.442448	0.427858	0.396537	0.331415	0.263559	0.257561	0.24453	0.183203	0.142555	0.127961	0.128128	0.110134	0.117696	0.0838728	0.0888936	0.0827751	0.0224529
6	0.64463	0.534944	0.534541	0.592838	0.503333	0.438975	0.466878	0.340338	0.366259	0.369965	0.369551	0.36533	0.3738	0.30355	0.303581	0.291667	0.257799	0.225498	0.214345	0.194622	0.171907	0.158223	0.152591	0.118666	0.0933771	0.0864905	0.0741359	0.0396524
7	0.750833	0.560865	0.546524	0.710277	0.610356	0.626829	0.467139	0.446252	0.501695	0.432922	0.406671	0.352564	0.351819	0.332723	0.310718	0.286123	0.290603	0.252841	0.23053	0.27124	0.241428	0.277089	0.216371	0.205264	0.172038	0.160858	0.170582	0.0479884
8	0.562934	0.51375	0.494995	0.356569	0.436838	0.434045	0.385529	0.358501	0.307249	0.343537	0.208488	0.221498	0.277638	0.218636	0.205939	0.208876	0.168693	0.18889	0.189216	0.126496	0.10763	0.100026	0.0874029	0.0637104	0.055364	0.0526994	0.0664299	0.0368126
9	0.679544	0.551536	0.749049	0.589723	0.661702	0.582658	0.437428	0.40176	0.439008	0.383616	0.381679	0.384098	0.306941	0.273439	0.28646	0.310005	0.230422	0.158198	0.138387	0.150315	0.174538	0.129764	0.108329	0.0819224	0.0833081	0.0683207	0.0712435	0.032988
10	0.629616	0.632992	0.601858	0.608987	0.436281	0.499053	0.430573	0.400732	0.316815	0.360052	0.325109	0.350189	0.291247	0.263047	0.218461	0.219674	0.198041	0.187579	0.153136	0.128976	0.112084	0.0972363	0.0984612	0.0712221	0.051042	0.0479531	0.0460906	0.0376683
11	0.634139	0.544303	0.573169	0.431523	0.443578	0.481226	0.393949	0.357732	0.362731	0.293311	0.321283	0.290527	0.281653	0.230025	0.214068	0.19952	0.18021	0.178284	0.166692	0.143691	0.129935	0.117504	0.123916	0.106648	0.0821971	0.0495198	0.0400621	0.0261451
12	0.672862	0.730672	0.593932	0.687481	0.549259	0.546357	0.450925	0.487497	0.431738	0.350367	0.369783	0.348464	0.352339	0.292734	0.224552	0.303391	0.288885	0.216872	0.198967	0.171898	0.105421	0.0971761	0.129764	0.0971226	0.0501283	0.0283686	0.0274976	0.0134214
Average	0.702561	0.629314	0.614934	0.595232	0.578367	0.547662	0.479887	0.440615	0.420894	0.392926	0.379636	0.362986	0.348386	0.310305	0.282345	0.276461	0.250779	0.219826	0.201219	0.18915	0.169916	0.165073	0.147506	0.128252	0.104189	0.0900577	0.0838245	0.045024
Stdev	0.0928261	0.113915	0.0981192	0.16801	0.125835	0.112391	0.0995799	0.104391	0.10926	0.085894	0.0895359	0.0921511	0.0805886	0.0791818	0.0901269	0.0701853	0.0660717	0.0581286	0.0648795	0.0705312	0.0719329	0.0810273	0.0629178	0.0677767	0.0642009	0.0589266	0.0577101	0.0404495
GJ-sbtrop
Chr	< 5	5-10	10-15	15-20	20-25	25-50	50-75	75-100	100-125	125-150	150-175	175-200	200-250	250-300	300-350	350-400	400-450	450-500	500-600	600-700	700-800	800-900	900-1000	1000-1500	1500-2000	2000-2500	2500-3000	>3000
1	0.928899	0.718738	0.754751	0.691172	0.59525	0.645241	0.564557	0.410428	0.4655	0.432515	0.284504	0.294253	0.263177	0.200205	0.150261	0.125626	0.0981985	0.164547	0.0749552	0.0607273	0.0769329	0.0656979	0.0672585	0.0417005	0.0401198	0.0366862	0.0261457	0.0315818
2	0.932785	0.843888	0.729985	0.893476	0.792842	0.796852	0.744386	0.715605	0.546934	0.547649	0.558589	0.335419	0.355878	0.412134	0.1789	0.135766	0.0958961	0.0815703	0.0554149	0.0440379	0.0345232	0.0535491	0.0562278	0.048954	0.0289125	0.0494829	0.0238611	0.0178243
3	0.929103	0.790531	0.738184	0.8069	0.78485	0.649971	0.672694	0.539403	0.604644	0.652215	0.652389	0.654966	0.379173	0.372336	0.344397	0.511581	0.421647	0.369579	0.399195	0.478001	0.252705	0.269646	0.379414	0.263406	0.227347	0.140221	0.0947516	0.0177473
4	0.694691	0.518192	0.528497	0.592735	0.650007	0.579797	0.405372	0.400729	0.431302	0.388018	0.473009	0.406024	0.373675	0.43554	0.308776	0.349045	0.29905	0.296237	0.292324	0.281667	0.224893	0.202642	0.149149	0.160083	0.150464	0.183373	0.194369	0.0990313
5	0.893729	0.847204	0.833748	0.748063	0.658378	0.687664	0.624045	0.502952	0.462544	0.454296	0.567073	0.52794	0.437804	0.415736	0.352941	0.353897	0.288056	0.279762	0.212442	0.207111	0.153028	0.154635	0.0958119	0.0849022	0.0383381	0.0407159	0.0169752	0.0172985
6	0.890276	0.660371	0.758584	0.766268	0.670363	0.66923	0.69734	0.560338	0.614481	0.672566	0.617349	0.613444	0.586944	0.435737	0.513435	0.457276	0.436888	0.373293	0.363883	0.370107	0.376377	0.329374	0.331986	0.304448	0.297417	0.270263	0.230483	0.0506005
7	0.766833	0.776223	0.640228	0.778974	0.8696	0.733388	0.571407	0.448015	0.505282	0.303359	0.352934	0.420968	0.338816	0.234866	0.296983	0.233835	0.270064	0.217507	0.196536	0.267507	0.236724	0.187647	0.154696	0.0927753	0.0392011	0.0245979	0.0238136	0.0284365
8	0.649433	0.747808	0.598149	0.670627	0.62424	0.630274	0.54596	0.532253	0.491474	0.595678	0.457443	0.468262	0.475995	0.438975	0.394424	0.433251	0.40472	0.44312	0.451392	0.409987	0.411807	0.363933	0.31411	0.265284	0.201077	0.148436	0.128378	0.0818808
9	0.82176	0.833981	0.700573	0.846556	0.67194	0.787515	0.724003	0.592274	0.59609	0.790255	0.727219	0.619272	0.465606	0.424539	0.382841	0.445127	0.423007	0.310411	0.273816	0.219414	0.234441	0.223836	0.177628	0.203734	0.165933	0.147557	0.151094	0.0396427
10	0.700222	0.74425	0.589816	0.566231	0.580158	0.55114	0.533414	0.566702	0.508039	0.453411	0.425919	0.382918	0.381084	0.363713	0.36203	0.362366	0.321445	0.322984	0.283551	0.245021	0.172356	0.1701	0.183019	0.109024	0.0659382	0.0436822	0.0297098	0.0196061
11	0.730632	0.678467	0.643036	0.686595	0.509993	0.531817	0.516358	0.37435	0.405882	0.393406	0.383206	0.363605	0.396063	0.350673	0.267429	0.254113	0.226561	0.215702	0.261068	0.205818	0.167074	0.179084	0.189961	0.0885629	0.040124	0.0289807	0.0220395	0.0178789
12	0.742738	0.822511	0.57153	0.716826	0.542406	0.513253	0.498999	0.507575	0.428708	0.322444	0.338246	0.288809	0.299568	0.255247	0.218138	0.166444	0.193795	0.168478	0.119345	0.107516	0.0993072	0.0975419	0.106004	0.0911833	0.0596113	0.0346223	0.0295639	0.0196882
Average	0.806758	0.748514	0.673923	0.730369	0.662502	0.648012	0.591545	0.512552	0.505073	0.500484	0.48649	0.44799	0.396149	0.361642	0.314213	0.319027	0.289944	0.270266	0.24866	0.24141	0.203347	0.191474	0.183772	0.146171	0.112874	0.0957182	0.080932	0.0367681
Stdev	0.104743	0.0957168	0.0923264	0.0967725	0.106865	0.0938815	0.10234	0.095454	0.0717332	0.151216	0.138256	0.128575	0.0864851	0.0853101	0.101115	0.133101	0.120217	0.103755	0.124029	0.133392	0.112205	0.0961484	0.105735	0.091046	0.091863	0.0798842	0.0768355	0.0273871
GJ-temp
Chr	< 5	5-10	10-15	15-20	20-25	25-50	50-75	75-100	100-125	125-150	150-175	175-200	200-250	250-300	300-350	350-400	400-450	450-500	500-600	600-700	700-800	800-900	900-1000	1000-1500	1500-2000	2000-2500	2500-3000	>3000
1	0.797443	0.592188	0.533532	0.570884	0.544944	0.530445	0.482716	0.491646	0.443236	0.402059	0.370522	0.393566	0.37218	0.385236	0.375372	0.358969	0.327317	0.304566	0.27504	0.281966	0.295951	0.30487	0.23783	0.228277	0.212541	0.175146	0.132044	0.0421975
2	0.825408	0.746182	0.73274	0.743099	0.807635	0.617766	0.605825	0.519385	0.514846	0.469543	0.442635	0.441819	0.450084	0.367133	0.404239	0.382786	0.369455	0.350352	0.329872	0.337816	0.296887	0.331299	0.290421	0.302292	0.244244	0.1944	0.200822	0.0948453
3	0.812517	0.772765	0.694893	0.691475	0.549548	0.599124	0.553365	0.53132	0.471211	0.46873	0.498271	0.481148	0.406353	0.430308	0.367215	0.363348	0.288825	0.328843	0.279665	0.236725	0.179673	0.128078	0.212499	0.159061	0.141921	0.134094	0.126742	0.0445143
4	0.624616	0.625953	0.564306	0.358036	0.354153	0.399167	0.365548	0.287316	0.303313	0.338185	0.323046	0.29346	0.305062	0.25886	0.149228	0.163834	0.127115	0.128932	0.0898473	0.0862737	0.0731406	0.0737277	0.06258	0.0431961	0.035521	0.036298	0.0264607	0.0298664
5	0.82746	0.859588	0.697162	0.72032	0.673264	0.677161	0.57925	0.502653	0.493688	0.515419	0.53132	0.459671	0.463797	0.453191	0.371948	0.299462	0.316463	0.255489	0.209858	0.210366	0.176639	0.217422	0.214126	0.177662	0.105758	0.131234	0.113427	0.0341985
6	0.724994	0.572696	0.558228	0.593033	0.49191	0.481991	0.536972	0.426941	0.459973	0.410364	0.40694	0.418229	0.419243	0.38988	0.417583	0.409983	0.386275	0.324399	0.304563	0.347987	0.334036	0.310014	0.303851	0.284829	0.255844	0.23751	0.218575	0.0694508
7	0.638748	0.50825	0.517145	0.443354	0.615298	0.445842	0.277832	0.319314	0.347794	0.24789	0.295855	0.238767	0.250832	0.168544	0.184029	0.160502	0.145088	0.133921	0.131364	0.124106	0.104492	0.111446	0.0974308	0.0893664	0.0636163	0.0781151	0.060471	0.025572
8	0.591547	0.544507	0.463311	0.467332	0.461967	0.474731	0.455419	0.363811	0.463678	0.425677	0.428088	0.312881	0.410229	0.365223	0.304538	0.315871	0.288661	0.32826	0.320783	0.252297	0.226966	0.192049	0.189823	0.163925	0.159706	0.13481	0.12732	0.068945
9	0.718985	0.49701	0.475649	0.667296	0.727275	0.533747	0.45051	0.504458	0.372933	0.304462	0.335384	0.25788	0.284455	0.28271	0.146852	0.158393	0.15686	0.114135	0.102253	0.0853067	0.0791775	0.0441726	0.0417598	0.0369853	0.0419681	0.029844	0.0211126	0.0222518
10	0.6834	0.612299	0.495207	0.524367	0.423473	0.444995	0.45855	0.348958	0.303386	0.332937	0.257355	0.268559	0.249716	0.279203	0.245457	0.212415	0.213879	0.186216	0.207553	0.187054	0.146408	0.14531	0.145975	0.107595	0.0773006	0.056966	0.0597602	0.0343382
11	0.695055	0.683035	0.583847	0.564395	0.397489	0.509875	0.468746	0.386013	0.423746	0.372785	0.422229	0.411048	0.348339	0.324249	0.300161	0.313136	0.273788	0.280379	0.289424	0.27243	0.255326	0.232208	0.221485	0.194632	0.181015	0.161855	0.155128	0.0949289
12	0.695055	0.683035	0.583847	0.564395	0.397489	0.509875	0.468746	0.386013	0.423746	0.372785	0.422229	0.411048	0.348339	0.324249	0.300161	0.313136	0.273788	0.280379	0.289424	0.27243	0.255326	0.232208	0.221485	0.194632	0.181015	0.161855	0.155128	0.0949289
Average	0.719602	0.641459	0.574989	0.575665	0.537037	0.518727	0.47529	0.422319	0.418462	0.388403	0.39449	0.365673	0.359052	0.335732	0.297232	0.287653	0.263959	0.251323	0.235804	0.224563	0.202002	0.193567	0.186605	0.165205	0.141704	0.127677	0.116416	0.0546698
Stdev	0.0809174	0.110988	0.0897019	0.117001	0.143741	0.0798987	0.0905591	0.0850712	0.0711829	0.0763386	0.0810951	0.0856971	0.0740304	0.0798357	0.0965807	0.0909208	0.0858742	0.0870937	0.0860917	0.0889694	0.0889353	0.094637	0.0836579	0.0849622	0.0767136	0.0650785	0.0636404	0.0284156
GJ-All (GI-sbtrop + GJ-trop + GJ-temp + GJ-adm)
Chr	< 5	5-10	10-15	15-20	20-25	25-50	50-75	75-100	100-125	125-150	150-175	175-200	200-250	250-300	300-350	350-400	400-450	450-500	500-600	600-700	700-800	800-900	900-1000	1000-1500	1500-2000	2000-2500	2500-3000	>3000
1	0.660356	0.497004	0.407145	0.485015	0.432361	0.444609	0.399319	0.376022	0.332138	0.296151	0.259072	0.288254	0.282359	0.274456	0.272586	0.247894	0.222754	0.209978	0.201841	0.203224	0.211622	0.213905	0.167745	0.169948	0.159643	0.141664	0.127614	0.0799496
2	0.704903	0.664858	0.504478	0.658292	0.649174	0.50347	0.445799	0.43259	0.411804	0.361594	0.340528	0.328068	0.313796	0.252556	0.281634	0.245219	0.224255	0.212735	0.198211	0.194753	0.16359	0.175544	0.151824	0.13365	0.103317	0.077555	0.0809765	0.0302736
3	0.611011	0.626231	0.607859	0.604957	0.554871	0.52878	0.507189	0.458782	0.470945	0.395066	0.401668	0.406768	0.353837	0.327614	0.286643	0.278681	0.239971	0.232416	0.206874	0.193438	0.167541	0.158519	0.152563	0.112847	0.0845936	0.0736984	0.0509666	0.0503544
4	0.536215	0.403769	0.425196	0.277633	0.385167	0.298266	0.252095	0.249271	0.20515	0.195382	0.249034	0.22549	0.202537	0.186682	0.138087	0.135696	0.118489	0.101672	0.0952491	0.10759	0.0762211	0.0688101	0.0528931	0.0478152	0.0506049	0.0768039	0.0732497	0.0268051
5	0.738041	0.657259	0.630465	0.555091	0.513113	0.529484	0.454222	0.402878	0.391463	0.376681	0.380177	0.352467	0.319686	0.30729	0.250639	0.210602	0.212181	0.18649	0.136736	0.117633	0.10666	0.106651	0.0905618	0.0830355	0.0593057	0.0616863	0.0551949	0.0162759
6	0.584769	0.43665	0.465856	0.496381	0.414358	0.35694	0.366016	0.292196	0.294159	0.275784	0.282439	0.283613	0.283605	0.244536	0.247418	0.243066	0.206173	0.175207	0.169358	0.164989	0.150356	0.136309	0.13735	0.116757	0.0917544	0.0833767	0.0716286	0.0310906
7	0.557854	0.410836	0.460875	0.428395	0.492513	0.392968	0.267794	0.291355	0.28686	0.225887	0.244812	0.211401	0.201885	0.180905	0.169152	0.162546	0.149452	0.128076	0.119621	0.124683	0.11684	0.130298	0.104912	0.0910877	0.0710457	0.0647049	0.0613671	0.0214016
8	0.517732	0.46152	0.433643	0.354979	0.366491	0.353666	0.326528	0.273582	0.300215	0.310092	0.266558	0.194286	0.279507	0.220373	0.197636	0.206845	0.166124	0.19914	0.189514	0.142404	0.113723	0.0995975	0.0854205	0.0586697	0.043822	0.0366992	0.038364	0.0224274
9	0.640843	0.657898	0.570083	0.617689	0.589933	0.566993	0.535761	0.447185	0.419284	0.446934	0.39545	0.388875	0.278283	0.245161	0.227238	0.212132	0.191233	0.149084	0.134743	0.123739	0.125813	0.109361	0.10552	0.0912323	0.0765906	0.0666504	0.0647466	0.0141453
10	0.524842	0.414304	0.39769	0.435969	0.313105	0.369391	0.328107	0.305134	0.24099	0.269997	0.224012	0.254235	0.229572	0.196778	0.180231	0.169255	0.169033	0.146189	0.116642	0.116203	0.0839434	0.073976	0.0745005	0.0590004	0.0369577	0.0308587	0.0294037	0.0248001
11	0.530753	0.439303	0.446244	0.378993	0.334395	0.366522	0.331013	0.265118	0.277642	0.2331	0.248618	0.246345	0.218967	0.193731	0.166937	0.157154	0.146	0.143605	0.14143	0.117919	0.106695	0.0973341	0.100035	0.0801512	0.0602132	0.0396657	0.0338962	0.0229524
12	0.545874	0.598251	0.473738	0.533032	0.400857	0.357873	0.347579	0.335577	0.324049	0.278094	0.24482	0.243787	0.231318	0.188668	0.165536	0.156379	0.164563	0.13785	0.121976	0.103199	0.0732287	0.0742371	0.0804689	0.0735203	0.052104	0.0295577	0.0199936	0.0123825
Average	0.596099	0.522324	0.485273	0.485535	0.453861	0.422414	0.380118	0.344141	0.329558	0.305397	0.294766	0.285299	0.266279	0.234896	0.215311	0.202123	0.184186	0.168537	0.152683	0.142481	0.124686	0.120379	0.10865	0.0931429	0.0741626	0.0652434	0.0589501	0.0294049
Stdev	0.0747893	0.108791	0.0776635	0.115256	0.105804	0.0884911	0.0898475	0.0758908	0.0789872	0.0756473	0.065639	0.0696497	0.0492418	0.0492193	0.0519121	0.045585	0.0374693	0.0400044	0.0386086	0.0367609	0.0416207	0.0445294	0.0358561	0.0351081	0.0335103	0.0308448	0.0288009	0.0187679
XI-1
Chr	< 5	5-10	10-15	15-20	20-25	25-50	50-75	75-100	100-125	125-150	150-175	175-200	200-250	250-300	300-350	350-400	400-450	450-500	500-600	600-700	700-800	800-900	900-1000	1000-1500	1500-2000	2000-2500	2500-3000	>3000
1	0.570498	0.48455	0.446175	0.377866	0.365363	0.322754	0.302978	0.300837	0.268091	0.217509	0.203927	0.190562	0.19837	0.180263	0.177017	0.153653	0.140695	0.131184	0.114649	0.0983197	0.104637	0.0852829	0.0725696	0.0623377	0.0518033	0.0399818	0.0355754	0.0252753
2	0.541325	0.344451	0.3688	0.375981	0.42533	0.333867	0.273833	0.274132	0.251052	0.203443	0.193099	0.180668	0.174696	0.138192	0.136023	0.129846	0.105985	0.110437	0.0957403	0.0739136	0.0629123	0.0648657	0.0617832	0.0443327	0.0299342	0.0220182	0.0179616	0.0111528
3	0.534752	0.468644	0.541259	0.449102	0.460214	0.387118	0.367079	0.34129	0.316381	0.299934	0.28586	0.273161	0.269328	0.232372	0.213013	0.207969	0.174616	0.177229	0.158896	0.156875	0.138076	0.116294	0.0964232	0.0738065	0.0551404	0.0551175	0.0489932	0.0185908
4	0.506437	0.399586	0.427658	0.33439	0.35587	0.337913	0.319292	0.279101	0.246801	0.222147	0.222885	0.207958	0.187821	0.154792	0.164586	0.156561	0.122466	0.126618	0.104444	0.0935553	0.076932	0.0791274	0.062379	0.0609125	0.0483581	0.0385116	0.0432214	0.0249344
5	0.641975	0.694951	0.601133	0.483937	0.367134	0.478709	0.370591	0.33729	0.352077	0.2909	0.308228	0.299612	0.270593	0.270113	0.241113	0.184937	0.227284	0.180387	0.158819	0.154158	0.150299	0.135168	0.116039	0.107384	0.0648438	0.0439777	0.0298493	0.0225249
6	0.54951	0.47004	0.445272	0.428445	0.402579	0.335048	0.350114	0.312416	0.292595	0.292553	0.249707	0.251362	0.256609	0.222048	0.216557	0.199065	0.176199	0.188374	0.151974	0.148271	0.126718	0.119302	0.110459	0.0988371	0.0813883	0.0635271	0.0557608	0.0296076
7	0.613978	0.418353	0.427542	0.444713	0.447859	0.405643	0.345753	0.30228	0.278999	0.252028	0.281503	0.227483	0.236041	0.177814	0.199466	0.197932	0.172762	0.156019	0.157587	0.144368	0.14595	0.138832	0.136836	0.118778	0.101274	0.0973456	0.0722009	0.0420242
8	0.476284	0.366639	0.317478	0.406501	0.28785	0.279781	0.249012	0.278468	0.232894	0.252001	0.184291	0.201416	0.221558	0.181346	0.190065	0.167835	0.142497	0.151699	0.117585	0.116831	0.0993473	0.103799	0.0909856	0.0681387	0.0502447	0.039267	0.036142	0.0195055
9	0.574136	0.451564	0.423248	0.42898	0.386899	0.323108	0.283484	0.261409	0.222235	0.216389	0.215934	0.211896	0.188374	0.171395	0.162626	0.142425	0.14014	0.13355	0.105581	0.0957497	0.0927601	0.0840396	0.0816585	0.0745206	0.0602143	0.0430359	0.0440589	0.0200526
10	0.603267	0.420955	0.512644	0.539222	0.472444	0.41302	0.411804	0.371462	0.314265	0.315213	0.292644	0.273599	0.275212	0.225825	0.202871	0.220274	0.183849	0.186285	0.153483	0.123509	0.118659	0.110787	0.0889391	0.0667149	0.0532282	0.0534552	0.0524879	0.0222342
11	0.480468	0.416315	0.420017	0.346097	0.285874	0.290626	0.281552	0.245962	0.221755	0.209379	0.186597	0.179629	0.154908	0.141065	0.140153	0.139755	0.11733	0.108889	0.108016	0.0935292	0.0877616	0.0832104	0.0734115	0.0579533	0.0436871	0.0389202	0.0300178	0.0210241
12	0.42216	0.378121	0.342184	0.264579	0.266056	0.230613	0.230166	0.20201	0.196238	0.18555	0.156553	0.144028	0.128485	0.110453	0.110451	0.102185	0.107076	0.0908587	0.0815312	0.0776923	0.0895513	0.0923116	0.0930045	0.0746023	0.068964	0.0635275	0.0642131	0.0464781
Average	0.542899	0.442847	0.439451	0.406651	0.376956	0.34485	0.315471	0.292222	0.266115	0.24642	0.231769	0.220115	0.2135	0.183807	0.179495	0.16687	0.150908	0.145128	0.125692	0.114731	0.1078	0.101085	0.090374	0.0756932	0.05909	0.0498904	0.0442069	0.0252837
Stdev	0.0636791	0.0905087	0.0810124	0.0729973	0.0696633	0.0670806	0.0546646	0.0459418	0.0463046	0.0437104	0.0502947	0.0461693	0.0488991	0.0460968	0.0382199	0.0357243	0.0366364	0.0332107	0.0284184	0.0301223	0.0280649	0.0233197	0.0224592	0.0218154	0.0185676	0.0190302	0.0155087	0.00994781
XI-2
Chr	< 5	5-10	10-15	15-20	20-25	25-50	50-75	75-100	100-125	125-150	150-175	175-200	200-250	250-300	300-350	350-400	400-450	450-500	500-600	600-700	700-800	800-900	900-1000	1000-1500	1500-2000	2000-2500	2500-3000	>3000
1	0.517093	0.419527	0.360906	0.391674	0.309753	0.297287	0.24969	0.243009	0.235254	0.218427	0.183435	0.176186	0.156142	0.14216	0.142662	0.11835	0.120064	0.104513	0.0897161	0.0752996	0.0701639	0.0616377	0.0621196	0.0526292	0.0450787	0.032154	0.0274982	0.0183892
2	0.50428	0.366162	0.408135	0.417828	0.355154	0.278821	0.252634	0.229502	0.209908	0.161905	0.146281	0.144837	0.12391	0.110994	0.111876	0.0907503	0.0872467	0.0798556	0.0704351	0.067748	0.0568358	0.0533497	0.0447212	0.0402371	0.0317349	0.0274779	0.0287433	0.0132382
3	0.550098	0.476509	0.417222	0.405275	0.360045	0.35367	0.323103	0.282965	0.226933	0.213951	0.199967	0.182478	0.164507	0.152117	0.132433	0.116496	0.117652	0.108943	0.104187	0.0907848	0.0713863	0.0625136	0.0597008	0.0546388	0.0424479	0.0338358	0.0220541	0.0166695
4	0.470726	0.368422	0.341693	0.289822	0.342635	0.270354	0.243486	0.213563	0.199281	0.146441	0.162121	0.149162	0.124038	0.114356	0.103535	0.0881667	0.0696194	0.0676618	0.0581473	0.053342	0.038929	0.0402156	0.0330073	0.0354575	0.0229749	0.0197606	0.0205705	0.0140438
5	0.622734	0.538615	0.553005	0.451082	0.373197	0.384378	0.357087	0.276064	0.264446	0.243767	0.242804	0.185826	0.208595	0.164682	0.136967	0.130843	0.128041	0.104054	0.0934306	0.0807967	0.0693587	0.071891	0.0609299	0.0599118	0.0492061	0.0477418	0.0449257	0.0166943
6	0.544099	0.443807	0.397007	0.396463	0.388284	0.306319	0.307097	0.266917	0.275925	0.249962	0.228374	0.227306	0.227258	0.188464	0.185376	0.157328	0.144853	0.148183	0.116593	0.108177	0.104781	0.0913059	0.0945722	0.0806765	0.0733702	0.0631324	0.0534194	0.0288467
7	0.542084	0.306972	0.372345	0.413558	0.409458	0.314876	0.241474	0.247652	0.202131	0.163904	0.194967	0.148985	0.177618	0.16422	0.154875	0.106521	0.0947878	0.0987091	0.0916765	0.0904574	0.0813566	0.0713606	0.0755903	0.0608069	0.0462269	0.0469077	0.0303388	0.0119078
8	0.449131	0.343039	0.298706	0.254528	0.276524	0.22604	0.205226	0.192745	0.168791	0.159757	0.135183	0.142837	0.144924	0.128753	0.114162	0.108374	0.0973832	0.0946971	0.0801537	0.0691674	0.0606944	0.0574401	0.0589002	0.0456078	0.0383715	0.032899	0.0353923	0.0174413
9	0.5559	0.458318	0.390828	0.425968	0.378535	0.305583	0.260516	0.231956	0.18762	0.182631	0.171095	0.169988	0.13504	0.121249	0.114463	0.103436	0.0970372	0.0835755	0.0742069	0.0662322	0.0579035	0.0574964	0.048182	0.0440362	0.0415024	0.0331018	0.030775	0.0183464
10	0.550228	0.353662	0.400726	0.434329	0.324957	0.374986	0.326444	0.266397	0.220833	0.201007	0.195524	0.180239	0.149681	0.145848	0.132916	0.117749	0.120274	0.091656	0.0917679	0.085656	0.0734396	0.0706463	0.0606828	0.0529416	0.0432617	0.0447407	0.0359402	0.0149282
11	0.467452	0.424402	0.41825	0.330542	0.259594	0.295937	0.239465	0.206836	0.205132	0.17956	0.165512	0.173512	0.136497	0.120742	0.107657	0.0938422	0.0840401	0.0822171	0.0758874	0.0619223	0.0515862	0.0508317	0.0397843	0.0362124	0.0307668	0.0251469	0.0193176	0.0148433
12	0.415412	0.391682	0.329217	0.235169	0.28826	0.238962	0.229183	0.198176	0.167518	0.169659	0.156389	0.1419	0.1089	0.0900393	0.0907479	0.0785933	0.0818931	0.0679526	0.0680597	0.0572359	0.0510046	0.0493157	0.0456368	0.0423379	0.030524	0.0277629	0.0265562	0.0144877
Average	0.51577	0.407593	0.39067	0.37052	0.338866	0.303934	0.269617	0.237982	0.213648	0.190914	0.181804	0.168605	0.154759	0.136969	0.127306	0.109204	0.103574	0.0943349	0.0845218	0.0755683	0.06562	0.0615004	0.0569856	0.0504578	0.0412888	0.0362218	0.0312943	0.016653
Stdev	0.0571458	0.0653174	0.063331	0.0738176	0.0473653	0.0488754	0.0467869	0.0309584	0.0335707	0.0341635	0.0322388	0.0249703	0.0351843	0.0277391	0.0259063	0.0213014	0.022322	0.0217783	0.0164881	0.0161	0.0170406	0.0134588	0.0166599	0.012796	0.0127839	0.0121667	0.0100095	0.00433923
XI-3
Chr	< 5	5-10	10-15	15-20	20-25	25-50	50-75	75-100	100-125	125-150	150-175	175-200	200-250	250-300	300-350	350-400	400-450	450-500	500-600	600-700	700-800	800-900	900-1000	1000-1500	1500-2000	2000-2500	2500-3000	>3000
1	0.548458	0.457218	0.440596	0.430891	0.367096	0.307471	0.254468	0.261959	0.247221	0.198199	0.168457	0.177453	0.152081	0.144696	0.132226	0.116624	0.106481	0.0853899	0.0733117	0.0765166	0.0642824	0.0521823	0.0439447	0.0312274	0.0176984	0.0124977	0.0103103	0.0113964
2	0.516068	0.332848	0.351299	0.384181	0.379367	0.318065	0.244492	0.215377	0.204553	0.165556	0.152707	0.129994	0.122188	0.104564	0.10418	0.100592	0.0954098	0.0885309	0.0828153	0.0724177	0.0642987	0.060649	0.0463427	0.0429581	0.031439	0.025113	0.0237626	0.0114113
3	0.607189	0.538353	0.541288	0.494667	0.449389	0.411057	0.369132	0.281377	0.230016	0.204046	0.206105	0.222007	0.166991	0.147685	0.127215	0.114129	0.110191	0.130105	0.100223	0.0892884	0.0805958	0.0616165	0.0687187	0.0604014	0.0456591	0.0406468	0.0285742	0.012932
4	0.494519	0.396721	0.384376	0.289477	0.289522	0.278912	0.243516	0.22766	0.187253	0.159509	0.149526	0.136711	0.122155	0.113517	0.105254	0.112086	0.0856675	0.086645	0.0720246	0.0542544	0.0446456	0.0376122	0.0366823	0.0285246	0.0252936	0.019725	0.0179604	0.0152636
5	0.633406	0.648933	0.510496	0.457682	0.358867	0.433346	0.315564	0.226614	0.230208	0.190206	0.200365	0.178901	0.182601	0.131078	0.0959119	0.0961013	0.102211	0.0906617	0.065601	0.0642629	0.0724152	0.0752286	0.0570841	0.0525456	0.0313612	0.0304789	0.0267828	0.0121792
6	0.53211	0.476624	0.423722	0.338655	0.364577	0.287967	0.287608	0.259173	0.247555	0.206129	0.185832	0.16068	0.16369	0.127735	0.127434	0.105365	0.109035	0.103985	0.0754444	0.0596015	0.0530867	0.049501	0.0474104	0.0358036	0.0262044	0.0203753	0.016705	0.0114511
7	0.558778	0.36595	0.356488	0.452443	0.348513	0.313792	0.232792	0.206298	0.183447	0.165913	0.190213	0.154049	0.147052	0.134477	0.108195	0.0942021	0.077503	0.0716149	0.0707943	0.0635638	0.0566438	0.0466037	0.0465875	0.0393538	0.025535	0.0202137	0.0172935	0.0123796
8	0.458233	0.310827	0.293579	0.282578	0.289865	0.234673	0.210461	0.219114	0.195878	0.171674	0.152261	0.142961	0.139373	0.149957	0.151159	0.129932	0.121094	0.0926318	0.097724	0.0864454	0.0697378	0.0701365	0.0761417	0.0549827	0.0352382	0.0285504	0.0290688	0.0141239
9	0.535045	0.552899	0.468918	0.499343	0.44174	0.359871	0.250966	0.223984	0.194743	0.17558	0.17549	0.161106	0.142101	0.115407	0.111314	0.0844088	0.0901765	0.0792157	0.0575635	0.0513294	0.0368704	0.0435762	0.0312622	0.0279167	0.0256425	0.0179221	0.0109801	0.008507
10	0.580228	0.307389	0.418185	0.498849	0.43642	0.354325	0.286244	0.252448	0.20282	0.187046	0.159422	0.14532	0.133224	0.114567	0.112403	0.099658	0.080483	0.0741913	0.0752256	0.063408	0.0542598	0.0582717	0.0567739	0.0479241	0.0455603	0.040662	0.0356043	0.0132396
11	0.469126	0.387815	0.405795	0.333636	0.261824	0.310687	0.248192	0.19781	0.188617	0.15281	0.145051	0.147222	0.120271	0.0974273	0.102459	0.0861527	0.0761452	0.0688308	0.0705528	0.0558101	0.0639168	0.0506324	0.0433999	0.0359299	0.024216	0.0200225	0.0176926	0.0114435
12	0.496169	0.495794	0.347857	0.295641	0.362128	0.269147	0.214581	0.193509	0.189673	0.168573	0.169549	0.147764	0.111934	0.097293	0.0932339	0.083846	0.0747405	0.0687124	0.0614884	0.058158	0.0484937	0.0496941	0.0490535	0.0385943	0.0341935	0.0235231	0.0271052	0.00981208
Average	0.535778	0.439281	0.411883	0.396504	0.362442	0.323276	0.263168	0.230444	0.208499	0.17877	0.171248	0.158681	0.141972	0.1232	0.114249	0.101925	0.0940947	0.0867095	0.0752308	0.0662547	0.0591039	0.054642	0.0502835	0.0413469	0.0306701	0.0249775	0.02182	0.0120116
Stdev	0.0534498	0.107301	0.0715767	0.0857049	0.0607146	0.0577179	0.0450744	0.0275162	0.0237105	0.017872	0.0205959	0.0248348	0.021568	0.0188272	0.0169901	0.0142935	0.0155971	0.0173771	0.0129242	0.0123822	0.0124711	0.0109208	0.0126857	0.0106134	0.00848075	0.00872945	0.00782228	0.00181036
XI-All (XI-1 + XI-2 + XI-3 + XI-adm)
Chr	< 5	5-10	10-15	15-20	20-25	25-50	50-75	75-100	100-125	125-150	150-175	175-200	200-250	250-300	300-350	350-400	400-450	450-500	500-600	600-700	700-800	800-900	900-1000	1000-1500	1500-2000	2000-2500	2500-3000	>3000
1	0.436944	0.338518	0.282269	0.293569	0.244533	0.234928	0.200944	0.198491	0.182167	0.157004	0.136889	0.137135	0.117545	0.113876	0.106052	0.0920647	0.0837062	0.0769038	0.0688882	0.0596907	0.0556205	0.0525129	0.0461657	0.0375096	0.028254	0.0227701	0.0180942	0.0108815
2	0.449021	0.275999	0.297208	0.313834	0.322356	0.247234	0.202071	0.184955	0.161599	0.127826	0.111121	0.100997	0.0930039	0.0767679	0.0792207	0.0717515	0.0638516	0.0577621	0.0525711	0.042358	0.0386063	0.0366844	0.0340355	0.0286522	0.0202171	0.0158967	0.0150214	0.00639486
3	0.422803	0.341681	0.350922	0.317092	0.296512	0.280749	0.25341	0.208445	0.185299	0.164087	0.159075	0.149248	0.139335	0.120163	0.109336	0.101562	0.085337	0.0893468	0.0770584	0.0756078	0.0630686	0.0528425	0.0478519	0.0413663	0.0333807	0.0295647	0.0241556	0.00952438
4	0.395373	0.299929	0.302093	0.232737	0.268021	0.223539	0.196269	0.176149	0.152453	0.128363	0.128808	0.120563	0.102283	0.0886324	0.0856392	0.0803866	0.0601997	0.0590465	0.0497864	0.0420378	0.0324958	0.0336559	0.0276331	0.029072	0.0202432	0.0167355	0.0166971	0.00919181
5	0.485111	0.448943	0.405649	0.338346	0.283084	0.316288	0.261241	0.212239	0.204703	0.180823	0.180872	0.159987	0.163143	0.141308	0.109285	0.0965165	0.100619	0.0855805	0.0695313	0.0657256	0.0669689	0.0645961	0.0533043	0.0500055	0.0326172	0.0264372	0.0198936	0.00748891
6	0.443708	0.372458	0.326939	0.307909	0.302323	0.234459	0.24172	0.209064	0.204745	0.189963	0.162732	0.151943	0.157036	0.128096	0.125912	0.10819	0.100991	0.10067	0.0781032	0.0722494	0.0641648	0.0578593	0.0574363	0.0481815	0.0412069	0.0311724	0.024913	0.0115946
7	0.426833	0.248928	0.262187	0.308401	0.295945	0.241637	0.185677	0.179684	0.160809	0.126416	0.134138	0.109927	0.120534	0.103487	0.0913248	0.0877703	0.0734772	0.0690508	0.0657686	0.0599923	0.0590558	0.0553817	0.0486028	0.0430286	0.0338445	0.0333502	0.0220623	0.00988134
8	0.360061	0.262299	0.22994	0.219315	0.210477	0.178989	0.150261	0.151384	0.131511	0.122648	0.0928968	0.102426	0.105565	0.0931062	0.0887353	0.0795505	0.0738715	0.0662965	0.063596	0.0552983	0.0429967	0.0416088	0.0428934	0.0342998	0.0249239	0.0208968	0.0216555	0.00987875
9	0.449549	0.339795	0.309579	0.32697	0.287056	0.236638	0.201197	0.17221	0.14396	0.134749	0.132168	0.127999	0.104868	0.0946204	0.0908366	0.079041	0.0780818	0.0695636	0.0603244	0.0553741	0.0486201	0.0453654	0.0424201	0.036336	0.0316003	0.0242789	0.0193132	0.00798067
10	0.451686	0.305223	0.334175	0.331448	0.265557	0.260155	0.231883	0.218491	0.189591	0.171583	0.150752	0.145331	0.144149	0.125644	0.110782	0.104608	0.09662	0.085803	0.0722962	0.0683884	0.0566587	0.0589238	0.0553322	0.0429982	0.0383554	0.0323704	0.0258717	0.00747066
11	0.352715	0.293994	0.286217	0.229181	0.195446	0.213441	0.177867	0.148503	0.143581	0.12567	0.119351	0.112349	0.0946385	0.0827176	0.0736863	0.0699791	0.0584631	0.0567775	0.0547746	0.0439409	0.0414592	0.0338133	0.0299746	0.0254266	0.020579	0.0190934	0.0159212	0.0069533
12	0.369777	0.352842	0.280493	0.199149	0.237581	0.19612	0.174263	0.148561	0.141579	0.132577	0.125517	0.108884	0.0811401	0.0715449	0.0682275	0.062034	0.0603149	0.0478615	0.0484562	0.0405433	0.0361736	0.0397557	0.0330218	0.0286429	0.0229187	0.0183531	0.019515	0.00736438
Average	0.420298	0.323384	0.305639	0.284829	0.267408	0.238681	0.2064	0.184015	0.166833	0.146809	0.136193	0.127232	0.118603	0.10333	0.0949199	0.0861211	0.0779611	0.0720552	0.0634295	0.0567672	0.0504907	0.04775	0.0432226	0.0371266	0.0290117	0.0242433	0.0202595	0.0087171
Stdev	0.041681	0.0548869	0.0453208	0.0498211	0.0385745	0.0364474	0.0340059	0.0256244	0.0255578	0.0243658	0.0241441	0.0208897	0.0266394	0.0223308	0.0173573	0.0147301	0.0157315	0.0158226	0.0102912	0.0123779	0.0119305	0.0106188	0.0100775	0.00814457	0.00724834	0.00625773	0.0035516	0.00166473
