# Supplementary material for: Evolutionary Processes Involved in the Emergence and Expansion of an Atypical O. sativa Group in Madagascar
Source: Rice (N Y). 2021 May 20;14:44. doi: 10.1186/s12284-021-00479-8 (PMC8137759; doi:10.1186/s12284-021-00479-8)
Supplement: Supplementary file 10 — Additional file 10: Supplementary Table S4: GO enrichment analysis in the three in introgression segments of Gm group, using tool proposed at http://geneontology.org/. [file 12284_2021_479_MOESM10_ESM.xlsx]

## Sheet: Feuil1
Supplementary table 4: GO enrichment analysis in the three in introgression segments of Gm group, using tool proposed at http://geneontology.org/
Introgression segment of chromosome 6 (13.0 to 17.7 Mb) encompassing 359 genes annotated in RAP-DB
	Reference list	I-segement_ch06.txt
Uniquely Mapped IDS:	43659 out of 43659	344 out of 344
Unmapped IDs:	0	15
Multiple mapping information:	0	0
	Oryza sativa (REF)	CT_Os06g.txt ( Hierarchy NEW! Tips)
GO biological process complete	#	#	expected	Fold Enrichment	+/-	raw P value	FDR
Unclassified	27539	246	216.99	1.13	+	2.43e-05	0.0122
Introgression segment of chromosome 8 (10.9 - 16.3 Mb) encompassing 361 genes annotated in RAP-DB
	Reference list	I-segement_ch08.txt
Uniquely Mapped IDS:	43659 out of 43659	345 out of 345
Unmapped IDs:	0	16
Multiple mapping information:	0	0
	Oryza sativa (REF)	upload_1 ( Hierarchy NEW! Tips)
GO biological process complete	#	#	expected	Fold Enrichment	+/-	raw P value	FDR
Unclassified	27539	259	217.62	1.19	+	2.94e-06	0.0141
Introgression segment of chromosome 11 (10.6 to 15.7 Mb) encompassing 315 genes annotated in RAP-DB
	Reference list	I-segement_ch11.txt
Uniquely Mapped IDS:	43659 out of 43659	280 out of 278
Unmapped IDs:	0	35
Multiple mapping information:	0	4
	Oryza sativa (REF)	upload_1 ( Hierarchy NEW! Tips)
GO biological process complete	#	#	expected	Fold Enrichment	+/-	raw P value	FDR
cold acclimation	10	5	0.06	78.52	+	2.79e-08	0.000134
	Oryza sativa (REF)	CT_Os11g.txt ( Hierarchy NEW! Tips)
GO biological process complete	#	#	expected	Fold Enrichment	+/-	P value
cold acclimation	10	5	0.06	78.52	+	5.67e-05
Unclassified	27539	188	175.36	1.07	+	0
