# Supplementary material for: Evolutionary Processes Involved in the Emergence and Expansion of an Atypical O. sativa Group in Madagascar
Source: Rice (N Y). 2021 May 20;14:44. doi: 10.1186/s12284-021-00479-8 (PMC8137759; doi:10.1186/s12284-021-00479-8)
Supplement: Supplementary file 11 — Additional file 11: Supplementary Table S5: Compilation of results of ten genome wide association studies for response to low temperature stress in rice. [file 12284_2021_479_MOESM11_ESM.xlsx]

## Sheet: Feuil1
Supplementary table 5: Compilation of results of ten genome wide association studies for response to low temperature stress in rice
	Number of QTL associated to cold tolerance traits, in each of the 12 rice chromosmes
Study (1)	C01	C02	C03	C04	C05	C06	C06-I	C07	C08	C08-I	C09	C10	C11	C11-I	C12	Total	I segments	Total - i		Study (1)
Pan et al.2015	11	8	7	4	6	7	0	2	7	0	1	4	1	1	4	62	1	61		Pan et al.2015	https://doi.org/10.1371/journal.pone.0120590
Fujino et al. 2015	2	1	4	1	1	2	0	1	1	0	0	1	0	0	3	17	0	17		Fujino et al. 2015	https://doi.org/10.1270/jsbbs.65.403
Lv et al. 2016	29	8	21	11	10	15	4	17	12	3	15	8	14	1	17	177	8	169		Lv et al. 2016	https://doi.org/10.1111/pce.12635
Wang et al. 2016	6	4	13	1	9	5	0	5	4	2	9	1	10	1	0	67	3	64		Wang et al. 2016	https://doi. org/10.1186/s12284-016-0133-2
Schlappi et al. 2017	4	1	11	7	1	6	0	4	5	3	4	7	4	2	6	60	5	55		Schlappi et al. 2017	https://doi.org/10.3389/fpls.2017.00957
Sales et al. 2017	9	5	5	0	3	7	7	4	2	0	1	1	2	1	3	42	8	34		Sales et al. 2017	https://doi.org/10.1371/journal. pone.0183416
Shakiba et al. 2017	10	9	0	7	1	3	0	6	2	2	1	4	6	1	4	53	3	50		Shakiba et al. 2017	https://doi.org/10.3389/fpls.2017.0095
Song et al. 2018	3	0	2	2	1	4	1	2	3	0	2	4	1	0	0	24	1	23		Song et al. 2018	https://doi.org/10.3389/fpls.2018.00875
Zhang et al. 2018	5	0	3	2	4	2	0	0	0	0	0	2	1	1	4	23	1	22		Zhang et al. 2018	https://doi.org/10.1007/s00299-017-2247-4
Thapa et al. 2020	6	3	13	3	6	18	10	6	2	1	7	1	10	0	10	85	11	74		Thapa et al. 2020	https://doi.org/10.3389/fgene.2020.00022
Total number of QTL	85	39	79	38	42	69	22	47	38	11	40	33	49	8	51	610	41	569
Size of the chromomosome or segement of segment (Mb)	43.26	35.93	36.41	35.46	29.95	31.24	4.75	29.68	28.44	5.44	23.01	23.2	29.01	5.13	27.53		15.24	420
Average number of QTL per Mb	1.96486	1.08544	2.16973	1.07163	1.40234	2.20871	4.63158	1.58356	1.33615	2.02206	1.73837	1.42241	1.68907	1.55945	1.85252		2.69029	1.35476
C06-I: introgression segment, 13.0 to 17.7 Mb
C08-I : introgression segment, 10.9 - 16.3 Mb
C11-I: introgression segment, 10.6 to 15.7 Mb
(1) See references in colomn U and V.
