# Supplementary material for: Evolutionary Processes Involved in the Emergence and Expansion of an Atypical O. sativa Group in Madagascar
Source: Rice (N Y). 2021 May 20;14:44. doi: 10.1186/s12284-021-00479-8 (PMC8137759; doi:10.1186/s12284-021-00479-8)
Supplement: Supplementary file 12 — Additional file 12: Supplementary Table S6: list of genes in the three in introgression segments of Gm group, with possible connection with response to low temperature. [file 12284_2021_479_MOESM12_ESM.xlsx]

## Sheet: Feuil1
Supplementary table 6: list of genes in the three in introgression segments of Gm group, with possible connection with response to low temperature
LOCUS	CONTIG	START	STOP	STRAND	DESCRIPTION	Involvement in low temperature response	Study	Access to the study
LOC_Os06g22610	chr06	13148276	13148889	1	heat shock factor protein HSF8, putative, expressed	TFs with potential roles in cold stress response	Lv et al. (2019)	https://doi.org/10.1007/s11032-019-1073-5
LOC_Os06g22760	chr06	13244909	13245626	1	OsMADS71 - MADS-box family gene with M-alpha type-box, expressed	TFs with potential roles in cold stress response	Lv et al. (2019)	https://doi.org/10.1007/s11032-019-1073-5
LOC_Os06g22870	chr06	13345332	13349182	1	OsIAA21 - Auxin-responsive Aux/IAA gene family member, expressed	Involved in abitic stress tolerance	Junga et al. (2015)	https://doi.org/10.1016/j.plantsci.2015.04.018
LOC_Os06g23274	chr06	13584732	13591992	-1	zinc finger, C3HC4 type, domain containing protein, expressed	zinc-finger protein gene from rice confers tolerance to cold	Mukhopadhyay et al. (2004)	www.pnas.org_x0001_cgi_x0001_doi_x0001_10.1073_x0001_pnas.0401572101
LOC_Os06g23360	chr06	13631702	13632940	1	LTPL70 - Protease inhibitor/seed storage/LTP family protein precursor, expressed	The lipid transfer protein OsLTPL159 is involved in cold tolerance at the early seedling stage in rice	Zao et al (2020)	https://doi.org/10.1111/pbi.13243
LOC_Os06g23950	chr06	13996413	13997319	1	OsMADS59 - MADS-box family gene with MIKCc type-box	TFs with potential roles in cold stress response	Lv et al. (2019)	https://doi.org/10.1007/s11032-019-1073-5
LOC_Os06g24070	chr06	14078257	14082303	1	Myb-like DNA-binding domain containing protein, expressed	TFs with potential roles in cold stress response	Lv et al. (2019)	https://doi.org/10.1007/s11032-019-1073-5
LOC_Os06g24850	chr06	14579527	14580059	1	OsIAA22 - Auxin-responsive Aux/IAA gene family member, expressed	Involved in abitic stress tolerance	Junga et al. (2015)	https://doi.org/10.1007/s11032-019-1073-5
LOC_Os06g26340	chr06	15414828	15423582	-1	CGMC_MAPKCMGC_2.10 - CGMC includes CDA, MAPK, GSK3, and CLKC kinases, expressed	Cold signaling	Lv et al. (2019)	https://doi.org/10.1007/s11032-019-1073-5
LOC_Os06g27890	chr06	15811007	15821884	-1	STE_MEK_ste7_MAP2K.8 - STE kinases include homologs to sterile 7	Cold signaling	Lv et al. (2019)	https://doi.org/10.1007/s11032-019-1073-5
LOC_Os06g29650	chr06	17003627	17010231	-1	CDP-diacylglycerol--inositol 3-phosphatidyltransferase 1, putative, expressed	cold sensing	Lv et al. (2019)	https://doi.org/10.1007/s11032-019-1073-5
LOC_Os06g29700	chr06	17044169	17046351	1	OsFBD11 - F-box and FBD domain containing protein, expressed	F-box protein gene confers cold tolerance.	Saito et al. (2010)	https://doi.org/10.1016/j.plantsci.2010.04.004
LOC_Os06g29710	chr06	17054544	17066625	1	OsFBD12 - F-box and FBD domain containing protein, expressed	F-box protein gene confers cold tolerance.	Saito et al. (2010)	https://doi.org/10.1016/j.plantsci.2010.04.004
LOC_Os06g29740	chr06	17077760	17080192	1	OsFBX197 - F-box domain containing protein, expressed	F-box protein gene confers cold tolerance.	Saito et al. (2010)	https://doi.org/10.1016/j.plantsci.2010.04.004
LOC_Os06g30030	chr06	17285057	17286048	1	DUF617 domain containing protein, expressed	Involved in abitic stress tolerance	Junga et al. (2015)	https://doi.org/10.1016/j.plantsci.2015.04.018
Os06g0335500	chr06	13345346	13349055	1	AUX/IAA protein family protein. (Os06t0335500-01)	Involved in abitic stress tolerance	Junga et al. (2015)	https://doi.org/10.1016/j.plantsci.2015.04.018
Os06g0344900	chr06	13804016	13805898	1	Similar to NAM / CUC2-like protein. (Os06t0344900-00)	Rice NAC transcription factor ONAC095 plays opposite roles in drought and cold stress tolerance	Huang et al.(2016)	DOI 10.1186/s12870-016-0897-y
Os06g0347700	chr06	13996412	14009042	1	Transcription factor, MADS-box domain containing protein. (Os06t0347700-00)	TFs with potential roles in cold stress response	Lv et al. (2019)	https://doi.org/10.1007/s11032-019-1073-5
Os06g0352200	chr06	14347070	14348226	-1	Protein of unknown function DUF679 family protein. (Os06t0352200-01)	Cold tolerance in rice germinating seeds	Dametto et .(2015)	DOI: 10.1016/j.plantsci.2015.05.009
Os06g0355300	chr06	14577761	14580200	1	Similar to Auxin-responsive protein IAA22. (Os06t0355300-01)	Involved in abitic stress tolerance	Junga et al. (2015)	https://doi.org/10.1016/j.plantsci.2015.04.018
Os06g0357000	chr06	14654750	14656145	1	Protein of unknown function DUF1409 domain containing protein. (Os06t0357000-01)	Cold tolerance in rice germinating seeds	Dametto et .(2015)	DOI: 10.1016/j.plantsci.2015.05.009
Os06g0470800	chr06	15648704	15659325	1	Protein of unknown function DUF159 family protein. (Os06t0470800-01)	Cold tolerance in rice germinating seeds	Dametto et .(2015)	DOI: 10.1016/j.plantsci.2015.05.009
Os06g0474200	chr06	15863303	15872695	-1	Similar to SKIP interacting protein 2. (Os06t0474200-01)	cyclase-like gene family involved in controlling stress tolerance in rice	Qin et al (2015)	DOI: 10.1016/j.jplph.2015.03.018
Os06g0474500	chr06	15891369	15895670	-1	Protein of unknown function DUF239, plant domain containing protein. (Os06t0474500-01)	Cold tolerance in rice germinating seeds	Dametto et .(2015)	DOI: 10.1016/j.plantsci.2015.05.009
Os06g0481800	chr06	16345748	16347277	-1	Myb/SANT-like domain domain containing protein. (Os06t0481800-00)	TFs with potential roles in cold stress response	Yang et al.( 2012)	doi: 10.1093/jxb/err431. Epub 2012 Feb 2.
Os06g0489200	chr06	16825600	16836194	-1	Protein of unknown function DUF1604 domain containing protein. (Os06t0489200-01)	Cold tolerance in rice germinating seeds	Dametto et .(2015)	DOI: 10.1016/j.plantsci.2015.05.009
Os06g0489900	chr06	16877328	16878690	1	Domain of unknown function DUF1618 domain containing protein. (Os06t0489900-00)	Cold tolerance in rice germinating seeds	Dametto et .(2015)	DOI: 10.1016/j.plantsci.2015.05.009
LOC_Os08g18000	chr08	11034073	11051241	-1	OsFBX283 - F-box domain containing protein, expressed	F-box protein gene confers cold tolerance.	Saito et al. (2010)	https://doi.org/10.1016/j.plantsci.2010.04.004
LOC_Os08g20400	chr08	12248265	12249365	1	adenylate cyclase family protein, expressed	cyclase-like gene family involved in controlling stress tolerance in rice	Qin et al (2015)	DOI: 10.1016/j.jplph.2015.03.018
LOC_Os08g20480	chr08	12284997	12293003	1	OsFBO20 - F-box and other domain containing protein, expressed	F-box protein gene confers cold tolerance.	Saito et al. (2010)	https://doi.org/10.1016/j.plantsci.2010.04.004
LOC_Os08g20492	chr08	12304154	12306485	-1	OsFBX285 - F-box domain containing protein, expressed	F-box protein gene confers cold tolerance.	Saito et al. (2010)	https://doi.org/10.1016/j.plantsci.2010.04.004
LOC_Os08g23100	chr08	13912642	13919786	-1	cyclase family protein, putative, expressed = OsCYL3	cyclase-like gene family involved in controlling stress tolerance in rice	Qin et al (2015)	DOI: 10.1016/j.jplph.2015.03.018
LOC_Os08g23960	chr08	14491821	14494629	-1	OsFBL46 - F-box domain and LRR containing protein, expressed	F-box protein gene confers cold tolerance.	Saito et al. (2010)	https://doi.org/10.1016/j.plantsci.2010.04.004
LOC_Os08g24140	chr08	14580095	14581874	-1	OsFBL47 - F-box domain and LRR containing protein, expressed	F-box protein gene confers cold tolerance.	Saito et al. (2010)	https://doi.org/10.1016/j.plantsci.2010.04.004
LOC_Os08g24190	chr08	14600880	14605653	1	OsFBX286 - F-box domain containing protein, expressed	F-box protein gene confers cold tolerance.	Saito et al. (2010)	https://doi.org/10.1016/j.plantsci.2010.04.004
LOC_Os08g24370	chr08	14708357	14709908	-1	OsFBX287 - F-box domain containing protein, expressed	F-box protein gene confers cold tolerance.	Saito et al. (2010)	https://doi.org/10.1016/j.plantsci.2010.04.004
LOC_Os08g24830	chr08	15019903	15021160	-1	OsFBDUF44 - F-box and DUF domain containing protein, expressed	Involved in abitic stress tolerance	Junga et al. (2015)	https://doi.org/10.1016/j.plantsci.2015.04.018
LOC_Os08g25799	chr08	15695533	15703960	1	Myb transcription factor, putative, expressed	TFs with potential roles in cold stress response	Pradhan et al. (2019)	https://doi.org/10.1186/s12870-019-1922-8
LOC_Os08g25820	chr08	15710780	15716526	1	myb-like DNA-binding domain containing protein, expressed	TFs with potential roles in cold stress response	Pradhan et al. (2019)	https://doi.org/10.1186/s12870-019-1922-8
Os08g0290200	chr08	11564026	11565163	1	Protein of unknown function DUF313 domain containing protein. (Os08t0290200-00)	Involved in abitic stress tolerance	Junga et al. (2015)	https://doi.org/10.1016/j.plantsci.2015.04.018
Os08g0299200	chr08	12248318	12249365	1	Adenylate cyclase domain containing protein. (Os08t0299200-01)	cyclase-like gene family involved in controlling stress tolerance in rice	Qin et al (2015)	DOI: 10.1016/j.jplph.2015.03.018
Os08g0319900	chr08	13912934	13919786	-1	Putative cyclase family protein. (Os08t0319900-01)	cyclase-like gene family involved in controlling stress tolerance in rice	Qin et al (2015)	DOI: 10.1016/j.jplph.2015.03.018
Os08g0326900	chr08	14372564	14377015	-1	Similar to WRKY DNA binding domain containing protein, expressed. (Os08t0326900-01)	Response to stressful stimuli, since they participate in hormonal pathways and developmental processes	Ebeling Viana et al. (2018)	https://doi.org/10.1016/j.pbi.2018.07.007
Os08g0335600	chr08	15008764	15009689	1	Protein of unknown function DUF568, DOMON-like domain containing protein. (Os08t0335600-01)	Involved in abitic stress tolerance	Junga et al. (2015)	https://doi.org/10.1016/j.plantsci.2015.04.018
Os08g0337800	chr08	15196858	15198349	1	Protein of unknown function DUF247, plant domain containing protein. (Os08t0337800-00)	Involved in abitic stress tolerance	Junga et al. (2015)	https://doi.org/10.1016/j.plantsci.2015.04.018
Os08g0355400	chr08	16235883	16247701	1	Protein of unknown function DUF247, plant family protein. (Os08t0355400-01)	Involved in abitic stress tolerance	Junga et al. (2015)	https://doi.org/10.1016/j.plantsci.2015.04.018
Os08g0356500	chr08	16307676	16310159	-1	Protein of unknown function DUF247, plant family protein. (Os08t0356500-01)	Involved in abitic stress tolerance	Junga et al. (2015)	https://doi.org/10.1016/j.plantsci.2015.04.018
Os08g0356700	chr08	16319987	16322061	-1	Protein of unknown function DUF247, plant family protein. (Os08t0356700-01)	Involved in abitic stress tolerance	Junga et al. (2015)	https://doi.org/10.1016/j.plantsci.2015.04.018
OsNippo08g128200	chr08	12248265	12249365	1	adenylate cyclase family protein, expressed	cyclase-like gene family involved in controlling stress tolerance in rice	Qin et al (2015)	DOI: 10.1016/j.jplph.2015.03.018
OsNippo08g143150	chr08	13912642	13919786	-1	cyclase family protein, putative, expressed	cyclase-like gene family involved in controlling stress tolerance in rice	Qin et al (2015)	DOI: 10.1016/j.jplph.2015.03.018
OsNippo08g153850	chr08	15019903	15021160	-1	OsFBDUF44 - F-box and DUF domain containing protein, expressed	Involved in abitic stress tolerance	Junga et al. (2015)	https://doi.org/10.1016/j.plantsci.2015.04.018
OsNippo08g159200	chr08	15695533	15703960	1	Myb transcription factor, putative, expressed	Involved in abitic stress tolerance	Junga et al. (2015)	https://doi.org/10.1016/j.plantsci.2015.04.018
LOC_Os11g18947	chr11	10786665	10791738	-1	zinc finger, C3HC4 type domain containing protein, expressed	Transcription factors involved in seedling stage chilling stress tolerance in indica rice	Pardhan et al. (2019)	https://doi.org/10.1186/s12870-019-1922-8
LOC_Os11g24070	chr11	13668516	13669643	1	LTPL10 - Protease inhibitor/seed storage/LTP family protein precursor, expressed	The lipid transfer protein OsLTPL159 is involved in cold tolerance at the early seedling stage in rice	Zhao et al. (2020)	doi: 10.1111/pbi.13243
Os11g0298400	chr11	11013024	11023269	1	Protein of unknown function DUF663 domain containing protein. (Os11t0298400-01)	Cold tolerance in rice germinating seeds	Dametto et .(2015)	DOI: 10.1016/j.plantsci.2015.05.009
Os11g0302800	chr11	11373317	11376619	1	Protein of unknown function DUF724 family protein. (Os11t0302800-01)	Cold tolerance in rice germinating seeds	Dametto et .(2015)	DOI: 10.1016/j.plantsci.2015.05.009
Os11g0433800	chr11	14038903	14042499	1	Protein of unknown function DUF635 family protein. (Os11t0433800-01)	Cold tolerance in rice germinating seeds	Dametto et .(2015)	DOI: 10.1016/j.plantsci.2015.05.009
Os11g0436500	chr11	14203010	14204045	1	Protein of unknown function DUF295 domain containing protein. (Os11t0436500-00)	Cold tolerance in rice germinating seeds	Dametto et .(2015)	DOI: 10.1016/j.plantsci.2015.05.009
Os11g0437600	chr11	14267737	14268964	1	Protein of unknown function DUF506, plant family protein. (Os11t0437600-01)	Cold tolerance in rice germinating seeds	Dametto et .(2015)	DOI: 10.1016/j.plantsci.2015.05.009
Os11g0442500	chr11	14569672	14571090	-1	Similar to BHLH transcription factor. (Os11t0442500-00)	Transcription factors involved in seedling stage chilling stress tolerance	Pardhan et al. (2019)	https://doi.org/10.1186/s12870-019-1922-8
Os11g0454300	chr11	15342876	15343671	-1	Similar to Water-stress inducible protein RAB21. (Os11t0454300-01)	Stress-induced protein, Cold acclimation		https://www.uniprot.org/uniprot/Q2R4Z4
Os11g0456100	chr11	15447284	15450034	-1	Protein of unknown function DUF760 domain containing protein. (Os11t0456100-01)	Cold tolerance in rice germinating seeds	Dametto et .(2015)	DOI: 10.1016/j.plantsci.2015.05.009
Os11g0459300	chr11	15598883	15600236	1	Protein of unknown function DUF1719, Oryza sativa domain containing protein. (Os11t0459300-00)	Cold tolerance in rice germinating seeds	Dametto et .(2015)	DOI: 10.1016/j.plantsci.2015.05.009
Os11g0460900	chr11	15700954	15701662	1	Protein of unknown function DUF1118 domain containing protein. (Os11t0460900-00)	Cold tolerance in rice germinating seeds	Dametto et .(2015)	DOI: 10.1016/j.plantsci.2015.05.009
OsNippo11g113700	chr11	10786665	10791738	-1	zinc finger, C3HC4 type domain containing protein, expressed	Transcription factors involved in seedling stage chilling stress tolerance in indica rice	Pardhan et al. (2019)	https://doi.org/10.1186/s12870-019-1922-8
OsNippo11g137350	chr11	13668516	13669643	1	LTPL10 - Protease inhibitor/seed storage/LTP family protein precursor, expressed	The lipid transfer protein OsLTPL159 is involved in cold tolerance at the early seedling stage in rice	Zhao et al. (2020)	doi: 10.1111/pbi.13243
